# Supplementary material for: Uncovering the complex relationship between balding, testosterone and skin cancers in men
Source: Nat Commun. 2023 Oct 3;14:5962. doi: 10.1038/s41467-023-41231-8 (PMC10547720; doi:10.1038/s41467-023-41231-8)
Supplement: Supplementary file 4 — Supplementary Data 1 [file 41467_2023_41231_MOESM4_ESM.xlsx]

## Sheet: instrument_MPB
SNP	CHR	EA	NEA	EAF	INFO	BETA	SE	Pvalue
rs71477837	10	T	G	0.842112	1	-0.0138214	0.00516017	0.0022
rs11255599	10	G	A	0.84485	0.996097	0.0113067	0.00518856	0.0062
rs2646416	10	C	T	0.528843	0.988262	-0.0103796	0.00378841	0.005
rs2055040	10	T	C	0.272917	1	-0.0213044	0.00420797	1.1e-06
rs12355391	10	A	C	0.56466	0.99142	0.0129942	0.00382305	5.9e-05
rs3740237	10	G	C	0.85556	0.992077	0.0245591	0.00535999	9.1e-08
rs1733726	10	C	A	0.210333	0.998574	0.0197282	0.00462418	8.7e-06
rs2807686	10	T	C	0.442673	0.989613	-0.0252494	0.00378871	4.7e-12
rs4746250	10	G	A	0.888813	0.993519	-0.0315016	0.0060083	2.9e-08
rs7898528	10	T	G	0.791317	0.996626	-0.0255599	0.00463025	2.9e-08
rs1951742	10	A	C	0.208549	0.986879	0.0182574	0.00464204	4.8e-06
rs1907352	10	G	C	0.55273	0.999349	0.0453471	0.00377915	2.3e-36
rs11001957	10	T	C	0.887716	0.94471	0.0294719	0.00611517	4.5e-06
rs10430530	10	T	C	0.659659	0.995181	-0.0274203	0.00397944	1.6e-13
rs10824636	10	C	T	0.427647	0.986978	0.0148443	0.00383669	1.1e-05
rs17424286	10	G	T	0.645376	0.992495	-0.0294542	0.0039293	2.7e-15
rs75896540	10	T	C	0.694777	0.978155	-0.0149392	0.00412428	9.4e-05
rs3781452	10	C	T	0.366679	0.996221	0.0488343	0.00391824	3.3e-37
rs12272190	11	G	A	0.868718	0.965453	-0.015965	0.005654	0.0018
rs61875435	11	G	A	0.835159	0.998908	0.0230227	0.00506678	1.7e-05
rs10831912	11	T	C	0.400209	0.991117	-0.00882627	0.00386407	0.025
rs35178736	11	T	C	0.917187	0.98707	0.0289529	0.00687316	2.2e-05
rs114772483	11	C	T	0.956335	0.978361	-0.0683094	0.00931204	5.3e-15
rs4551754	11	T	C	0.689431	0.998574	-0.018297	0.00407052	1.5e-06
rs11037975	11	C	G	0.698806	0.977334	0.0548524	0.00413531	1.3e-41
rs2071305	11	A	C	0.693805	0.946923	-0.0169027	0.00416433	1e-05
rs174592	11	A	G	0.626104	0.995628	0.0243156	0.00390289	1.4e-10
rs480989	11	A	G	0.112035	0.993055	0.025615	0.00597726	2.1e-05
rs117737783	11	G	A	0.918569	0.900402	0.0442144	0.00722851	2.5e-13
rs11263432	11	T	C	0.637783	0.983761	0.0231104	0.00393805	4.4e-10
rs485642	11	A	G	0.715815	0.988394	-0.0140754	0.00419776	9.4e-05
rs10750171	11	T	G	0.523055	0.988379	-0.0101325	0.00378628	0.004
rs579682	11	C	T	0.285179	0.989004	-0.0280328	0.00418057	7.9e-12
rs12793392	11	C	T	0.43543	0.993177	-0.0109637	0.00380273	0.0011
rs624070	11	T	C	0.455342	0.998122	0.0126352	0.0037819	2.4e-05
rs35600242	11	C	T	0.796169	0.990323	-0.0284796	0.00470061	1.1e-09
rs12291671	11	T	C	0.958385	0.996838	-0.0215243	0.00941743	0.0054
rs12360755	11	C	T	0.954431	0.973342	0.030458	0.00911951	0.00021
rs7954168	12	C	A	0.698356	1	0.026301	0.00409628	7.9e-10
rs10845549	12	A	G	0.609462	0.993557	-0.0144478	0.00385557	0.00033
rs7313259	12	C	T	0.541119	0.998237	0.0153856	0.00377876	2.4e-05
rs10841580	12	C	T	0.657114	0.967416	0.0165895	0.00401438	1.6e-05
rs2291140	12	T	C	0.809034	0.99961	-0.0257315	0.00479129	2.5e-08
rs9300169	12	A	G	0.264746	0.999056	0.0513805	0.00426256	7.1e-39
rs11049231	12	G	A	0.957659	0.983613	0.0614084	0.00940321	3.7e-10
rs7300122	12	G	A	0.216009	0.999195	-0.0457978	0.00457694	4e-24
rs67934435	12	G	C	0.683344	0.991134	0.0285246	0.00406904	9.4e-14
rs2669871	12	C	T	0.510695	0.997521	-0.0175229	0.00376699	8e-07
rs10876307	12	T	C	0.48668	1	0.0195325	0.00375576	2.1e-08
rs111814517	12	C	T	0.859651	0.998604	-0.0198454	0.0054014	0.00058
rs11170861	12	T	A	0.632472	0.983164	-0.0137551	0.00392566	0.00024
rs1800176	12	C	T	0.689098	0.99513	0.0163959	0.00407671	0.00036
rs12825098	12	G	A	0.953145	1	-0.0473889	0.00889173	1.1e-08
rs10878639	12	C	T	0.713448	0.973009	-0.0138066	0.00421245	0.0012
rs77613166	12	G	A	0.90777	0.994805	-0.0346305	0.00649357	6.1e-08
rs10859567	12	T	G	0.545929	0.994061	-0.0177987	0.00380842	1.5e-05
rs10861775	12	A	G	0.333505	0.994384	0.021558	0.00399057	2.2e-08
rs2428247	12	C	T	0.586954	0.986985	-0.0178504	0.0038392	1.5e-07
rs61640416	12	G	A	0.835681	0.994856	0.0197489	0.00507727	4.3e-05
rs206947	12	A	G	0.21852	0.997198	0.0178524	0.0045631	6.6e-05
rs1271309	12	A	G	0.162821	0.99289	-0.0233857	0.00511335	6.1e-07
rs4760044	12	G	A	0.863826	0.97514	0.0523024	0.00553265	2.9e-24
rs2031998	13	G	C	0.80438	0.991514	-0.0246942	0.00478242	5.2e-08
rs75918219	13	A	T	0.9802	0.909967	0.0435247	0.0141678	0.00055
rs1998697	13	G	A	0.806664	0.997626	0.0164943	0.0047905	0.00024
rs9315846	13	C	T	0.643545	0.996524	0.0182427	0.003927	1e-05
rs1888140	13	C	T	0.722828	0.973867	-0.0158227	0.00427216	0.00021
rs9530136	13	C	T	0.567017	0.997519	-0.0157037	0.0038006	3.6e-05
rs147470033	13	G	A	0.971448	0.985922	-0.0287357	0.0114194	0.0041
rs9559775	13	G	A	0.928652	1	-0.0289037	0.00734422	0.00028
rs56171126	13	A	G	0.799723	1	0.0181374	0.00471639	0.00026
rs225847	14	T	C	0.210865	0.998422	0.0248053	0.00461936	1.2e-08
rs10148309	14	C	T	0.852109	0.996328	0.0253	0.00534287	7.2e-07
rs140613174	14	C	T	0.958404	0.919349	0.0543128	0.00981138	3.5e-08
rs2071047	14	G	A	0.591019	0.993054	0.0180618	0.00384445	2.4e-06
rs1188074	14	C	T	0.588871	0.997952	-0.0149595	0.00383595	9.5e-05
rs9323514	14	C	T	0.482544	0.989976	0.0203396	0.00380138	2.5e-07
rs55780993	14	C	T	0.898524	0.988167	0.0263476	0.0062828	1.7e-05
rs8021385	14	G	A	0.445943	0.995159	-0.0168165	0.00380101	5.4e-06
rs61977111	14	T	C	0.864364	0.976494	0.0291276	0.0055855	3e-08
rs8019453	14	C	T	0.848635	0.992547	0.0269796	0.00526983	1.8e-07
rs150962800	15	C	T	0.973034	1	0.0620807	0.0116443	1.8e-08
rs12440453	15	C	T	0.672479	0.995274	0.0174005	0.00403855	6.3e-06
rs2703594	15	C	G	0.206946	0.996568	-0.0305634	0.00464874	1.2e-12
rs34324867	15	G	A	0.791536	0.961638	-0.0250162	0.00471506	1.7e-07
rs7173461	15	G	C	0.635933	0.99234	0.0193202	0.00393787	6.1e-08
rs77951645	15	A	G	0.983495	1	-0.100436	0.0147737	6.6e-13
rs7182057	15	C	T	0.0529808	0.988922	-0.0270029	0.00840152	0.00059
rs10152593	15	C	T	0.704271	0.983134	-0.020763	0.00416515	1.1e-07
rs35025671	15	A	T	0.896682	0.99558	-0.0685096	0.0062007	1.7e-30
rs2074585	15	G	A	0.486569	1	0.0295088	0.00376414	4e-16
rs8039305	15	T	C	0.523162	0.992178	-0.0195709	0.003791	1.5e-08
rs28510513	15	G	T	0.796564	0.971647	0.0261624	0.00473809	3.8e-07
rs7161827	15	C	T	0.36367	0.968043	-0.0136864	0.0039814	0.00017
rs930847	15	G	T	0.232934	0.985391	0.0208452	0.00448624	1.6e-07
rs71378512	16	G	A	0.951924	0.808545	0.0621082	0.00976592	1.5e-11
rs986358	16	G	C	0.62851	0.994896	-0.0177492	0.0039033	2.1e-06
rs12598376	16	C	T	0.371826	0.997329	-0.0221578	0.00391421	2.9e-09
rs17523609	16	C	T	0.464237	0.989325	-0.0159326	0.0038058	1.9e-06
rs246180	16	C	A	0.673631	0.98737	0.0332419	0.0040365	2.6e-18
rs226009	16	A	G	0.338226	0.996756	0.0240692	0.00398726	1.6e-09
rs61739285	16	C	T	0.965538	1	0.0333961	0.0103347	0.00026
rs11641753	16	C	T	0.787601	1	0.0150826	0.00460285	0.00061
rs79616223	16	A	G	0.960078	0.987025	0.0590719	0.00969032	3.4e-11
rs116008080	16	G	A	0.975958	0.979362	-0.0538236	0.0124352	1.5e-05
rs8062252	16	G	A	0.64876	0.983446	0.0139468	0.00397989	0.0004
rs77652633	16	G	T	0.920345	0.981178	0.0388194	0.00702604	6.5e-09
rs77797704	16	T	C	0.936288	0.999184	0.0266205	0.00774209	0.00022
rs141379129	16	T	C	0.960946	0.962545	0.059562	0.00991385	2.8e-10
rs117538856	16	G	A	0.949502	1	-0.0472779	0.00858529	7.4e-09
rs77397759	16	G	T	0.916773	0.926658	-0.0308971	0.00706859	2e-05
rs4517782	16	C	T	0.630679	0.943204	-0.0279364	0.00401298	6.5e-13
rs55742715	16	T	C	0.479768	0.998657	-0.0146744	0.00378087	1.6e-05
rs1805007	16	C	T	0.896403	1	-0.0309543	0.0061768	1.1e-08
rs17834563	17	T	C	0.651029	0.99952	0.0222037	0.00394928	1.2e-09
rs715662	17	A	G	0.718545	0.911638	-0.0163998	0.00434656	0.00022
rs2529703	17	G	A	0.582959	0.994209	-0.0246982	0.00382809	5.4e-12
rs4792260	17	A	C	0.370194	0.989981	-0.0245219	0.0039122	1.4e-11
rs12603865	17	C	G	0.949698	0.979126	-0.070463	0.00866049	1.8e-17
rs72821884	17	T	C	0.975585	0.981006	-0.0552057	0.0123267	1.9e-05
rs72830046	17	C	T	0.693162	1	-0.0147959	0.00408454	0.0015
rs41283425	17	C	T	0.950203	1	-0.0356591	0.00864173	6.5e-05
rs11870606	17	C	T	0.835411	1	-0.00966612	0.00501842	0.034
rs9896243	17	C	G	0.784581	0.995577	0.0764318	0.00457785	1.9e-70
rs2074189	17	G	T	0.496883	0.992133	0.0125862	0.00377856	0.0014
rs9896363	17	C	T	0.933543	0.985563	0.0301699	0.00758247	0.0001
rs12951993	17	A	G	0.422436	0.992112	0.0167028	0.00381651	1.4e-05
rs17833789	17	C	A	0.551034	0.990784	-0.0448713	0.00379814	1.9e-34
rs74364822	17	G	T	0.938118	0.977432	0.038773	0.00788482	1.7e-07
rs62065084	17	T	C	0.740933	1	-0.0291561	0.0042936	4.7e-12
rs146206119	17	G	A	0.894018	0.993905	0.0255782	0.00612844	1.4e-05
rs4969449	17	G	C	0.432822	0.787148	0.0329989	0.00427786	9e-16
rs29073	18	A	C	0.505567	0.993227	0.0227752	0.00377754	1.3e-10
rs35624710	18	G	A	0.663054	0.97912	0.0173647	0.00402177	4.8e-05
rs88943	18	T	C	0.390245	0.993933	-0.0298396	0.00386719	1.8e-16
rs56335910	18	A	G	0.630502	0.982181	-0.0306794	0.00392535	2.5e-15
rs12961565	18	T	C	0.907513	0.998295	0.0334731	0.00651746	2e-07
rs496344	18	G	A	0.744917	0.965729	0.0135729	0.00439361	0.0013
rs1460510	18	C	T	0.725663	0.997004	0.018089	0.00422126	2.1e-06
rs12969846	18	G	C	0.657689	0.996859	0.0138899	0.00398783	0.0017
rs8083006	18	C	T	0.721925	0.995449	0.0585923	0.0042181	5.1e-45
rs8095040	18	G	T	0.930482	0.972301	-0.069818	0.00748131	2.8e-24
rs12326514	18	G	C	0.692384	0.974981	0.0130215	0.00412007	0.00037
rs78727435	18	A	G	0.952538	0.974935	-0.0274731	0.00896281	0.0013
rs7236902	18	A	G	0.708649	0.98893	-0.0196198	0.00416019	6.7e-06
rs10502990	18	T	C	0.587744	0.972196	0.0149549	0.0038766	5.8e-05
rs2958184	18	A	C	0.715192	0.999577	-0.0204388	0.00417022	1.2e-06
rs613872	18	G	T	0.174509	1	0.022968	0.00496546	1.4e-05
rs686781	18	A	G	0.253381	0.992795	-0.0205888	0.00434718	7.8e-06
rs117997962	18	A	G	0.97803	1	0.0483145	0.0128549	0.0001
rs12457893	18	A	C	0.544353	0.978321	-0.0291727	0.00382843	8.5e-15
rs150985681	19	G	A	0.974324	0.989638	-0.0387045	0.0119547	0.00015
rs2072304	19	A	G	0.81589	0.994011	0.0165515	0.00488392	0.00023
rs10416424	19	A	G	0.65439	0.982593	0.0127643	0.00399273	0.001
rs6510864	19	G	A	0.305305	0.99565	-0.0209448	0.00411151	2.4e-06
rs73032839	19	C	A	0.776117	0.994267	-0.0146701	0.00453674	0.00068
rs73030120	19	A	G	0.821715	0.992957	0.0238003	0.00496729	1.3e-07
rs284651	19	T	C	0.388725	0.998746	-0.0270297	0.00387629	1.5e-13
rs2910996	19	A	G	0.768226	0.993496	-0.0289243	0.00447218	1.7e-11
rs80293268	1	G	C	0.952288	0.897912	-0.0663407	0.00921112	1.3e-14
rs116136222	1	A	G	0.980376	1	-0.043005	0.0135039	0.00066
rs115109046	1	C	T	0.967812	1	-0.0364992	0.0106011	0.00015
rs284305	1	C	T	0.0419628	0.95509	-0.0396361	0.00946288	4.8e-05
rs143353512	1	G	A	0.962959	0.98676	-0.0828438	0.00995538	2.8e-18
rs7542164	1	G	A	0.780561	0.994398	0.089272	0.00452495	4.2e-93
rs61769779	1	G	A	0.874279	0.997723	-0.0331268	0.00564096	2.7e-10
rs12408466	1	G	T	0.583506	0.955514	0.0127141	0.00386697	6.2e-05
rs12723643	1	G	A	0.378795	0.997172	-0.021451	0.00385705	7.5e-09
rs12737245	1	C	A	0.677864	0.998143	0.0531958	0.00399591	4.6e-46
rs6691909	1	A	G	0.465385	0.989557	-0.0172428	0.00376227	4e-06
rs67631072	1	C	T	0.445561	0.98622	-0.0224641	0.00377843	3.1e-10
rs3768307	1	A	G	0.564073	0.999689	-0.0137483	0.00376237	9.2e-05
rs10789250	1	A	G	0.43795	0.992202	-0.0318289	0.00378029	2.2e-17
rs56300446	1	G	A	0.882127	0.965272	-0.0261234	0.00589891	4.2e-07
rs12125691	1	G	T	0.576511	0.991367	-0.0325086	0.00379863	1e-17
rs748141	1	G	A	0.84368	0.991794	-0.0154807	0.00515347	0.0036
rs10888690	1	T	C	0.593747	0.998744	0.0345788	0.00380819	1.3e-20
rs12081852	1	A	C	0.569057	1	-0.0145768	0.00378396	7e-05
rs797909	1	T	C	0.348972	0.987109	0.0202732	0.00394361	8.8e-08
rs2989869	1	G	A	0.448888	0.995883	-0.0151189	0.00377074	9.3e-05
rs12411196	1	C	A	0.797066	0.996416	-0.0201075	0.00466504	3.5e-06
rs77125652	1	C	T	0.962694	0.996398	0.0526322	0.00986678	8.2e-07
rs72691325	1	C	A	0.821143	0.997523	0.0134891	0.0048796	0.02
rs2359714	1	C	T	0.46842	0.977946	-0.0339417	0.0037896	1.4e-20
rs12083887	1	A	G	0.402504	0.994702	0.0458851	0.00382119	6.8e-35
rs61806205	1	T	A	0.986516	0.503864	0.0779129	0.0241096	0.0018
rs9659323	1	A	G	0.559087	0.997595	0.0379891	0.00375292	7e-26
rs11205303	1	T	C	0.59323	1	0.0165983	0.00380711	1.6e-05
rs36010924	1	A	G	0.814683	1	-0.0458003	0.0048076	3.6e-22
rs35287517	1	C	T	0.797212	0.965526	-0.0197666	0.00471668	2e-05
rs782852	1	T	C	0.759876	0.998758	-0.0238495	0.00437327	6.9e-08
rs12143237	1	G	A	0.755163	0.996202	0.029746	0.00435762	1.3e-11
rs1780355	1	A	G	0.52052	0.990813	-0.0146632	0.00375483	5.6e-05
rs4623763	1	G	A	0.617759	0.998128	-0.0401793	0.00384959	1.9e-29
rs4656227	1	C	G	0.847377	0.993594	-0.0290092	0.00521916	5.1e-08
rs12563029	1	G	T	0.895904	0.998185	-0.0349503	0.0061105	1.3e-08
rs35383942	1	C	T	0.936739	1	0.0407108	0.00768576	1.2e-08
rs78448052	1	C	T	0.967815	0.941693	0.100364	0.0108825	3.7e-22
rs724286	1	T	C	0.786368	0.994928	-0.0198103	0.004566	1.1e-05
rs114765739	1	G	A	0.950871	1	-0.0344502	0.00867554	8.7e-06
rs993925	1	C	T	0.64847	1	0.0185741	0.00391128	4.6e-06
rs7518186	1	A	G	0.239327	0.996113	-0.0177897	0.00438191	1.5e-06
rs6669943	1	G	A	0.596989	0.995056	-0.0182343	0.00382374	1e-06
rs147558170	1	C	T	0.965565	0.996151	0.031649	0.010275	0.0018
rs1741318	20	G	A	0.602779	0.986033	0.0209592	0.00386633	1.2e-08
rs4256018	20	T	G	0.728296	0.996809	0.0202094	0.00423171	3.4e-06
rs6054856	20	A	G	0.771766	0.989066	-0.0149736	0.00449031	5e-05
rs589905	20	G	A	0.372531	0.991497	0.0183677	0.00390666	2.7e-06
rs6033058	20	G	A	0.372153	0.978727	-0.0159113	0.00393324	3.4e-06
rs6041987	20	A	G	0.783151	0.99668	-0.0188795	0.00457227	1.7e-05
rs6113393	20	C	T	0.399754	0.996609	-0.105054	0.00384098	3.7e-179
rs113937221	20	A	G	0.952847	0.981495	-0.0374783	0.00897012	4.8e-06
rs17753384	20	A	G	0.961425	1	0.0521394	0.00975952	1e-07
rs6058874	20	A	G	0.597497	0.992458	0.0203408	0.00385379	1.6e-06
rs72497006	20	G	A	0.695946	0.993429	0.0225338	0.0041071	3.8e-09
rs17265513	20	T	C	0.800954	1	0.0469805	0.00470967	2e-27
rs6012052	20	C	T	0.489615	0.989095	0.0164978	0.00378005	1.2e-06
rs66806308	20	C	T	0.787681	0.975915	0.018678	0.00465635	3.9e-05
rs6127822	20	C	T	0.755273	0.912438	-0.0171469	0.00456282	4.3e-05
rs6025176	20	T	C	0.658992	0.93916	-0.0364397	0.00409284	3e-19
rs13037922	20	C	T	0.206108	0.970925	-0.0415428	0.0047123	1.1e-23
rs969996	20	C	T	0.794623	0.989559	-0.0227828	0.00467534	2.1e-06
rs62205363	20	G	C	0.824357	0.994941	-0.00809404	0.00497227	0.085
rs68088846	21	G	A	0.79184	1	-0.0549295	0.00464684	2.2e-35
rs74393210	21	C	T	0.9476	0.984452	-0.0611075	0.00851232	4.4e-15
rs79628306	21	C	T	0.985526	1	0.0764318	0.0158409	2.4e-07
rs690321	21	A	G	0.624258	0.999159	-0.0236472	0.00389805	3.1e-10
rs9619753	22	G	A	0.757858	0.987443	-0.01503	0.00442492	0.00011
rs6005455	22	C	T	0.627904	0.998671	-0.0252349	0.00391203	3.3e-12
rs28360615	22	G	C	0.844904	0.991957	-0.0458368	0.00522134	1e-20
rs12106594	22	C	T	0.952321	0.992565	-0.0305113	0.00888744	0.00022
rs28637837	22	C	G	0.828367	1	-0.0158014	0.00501169	0.0018
rs6007594	22	G	A	0.742578	1	0.0265062	0.00430308	2.7e-12
rs9330813	22	G	A	0.684434	1	0.0166927	0.00406669	6.6e-05
rs59167614	2	A	G	0.847405	0.995903	0.0584201	0.00519964	8e-32
rs11675022	2	C	A	0.591483	0.997317	0.0175	0.00381135	1.5e-07
rs2716613	2	A	G	0.277219	0.99132	0.0181372	0.0041899	8.8e-06
rs779396	2	A	G	0.441831	0.997776	-0.0116469	0.00375942	0.00045
rs11096659	2	T	C	0.661794	0.990657	-0.0146786	0.00396239	0.00018
rs2337699	2	C	T	0.4725	0.990274	-0.018703	0.00375916	2.6e-07
rs899153	2	C	G	0.555311	0.996437	-0.0125632	0.0037667	0.00048
rs13022414	2	C	A	0.753729	0.989395	-0.0347233	0.00437112	1.2e-15
rs113017476	2	G	A	0.960454	0.981379	0.124234	0.00969095	3e-41
rs34218095	2	G	C	0.839459	0.983891	0.0244861	0.00513577	4.4e-06
rs7593009	2	G	A	0.63802	0.996633	-0.0176823	0.00389355	1.9e-06
rs6732426	2	C	T	0.470798	1	-0.0276092	0.00374405	3.3e-13
rs12713276	2	C	T	0.807309	0.991618	-0.0163116	0.00474493	7.1e-05
rs11888023	2	G	C	0.874299	0.987366	0.0289919	0.00566512	1.8e-08
rs17025388	2	T	G	0.964196	0.962226	-0.0487503	0.0101949	5.5e-06
rs10184550	2	G	A	0.453494	0.974096	0.0173489	0.00379992	4.9e-06
rs146581216	2	T	C	0.93773	0.994043	0.031109	0.00775244	1.8e-05
rs10206999	2	C	A	0.760178	0.986552	0.0169057	0.00439792	2.1e-05
rs6731529	2	G	A	0.773436	1	0.0216872	0.00446116	1.4e-06
rs138232196	2	G	C	0.771646	0.993302	-0.0264438	0.0044715	1.6e-09
rs10469955	2	T	C	0.449825	0.996691	-0.0294909	0.00377103	1.3e-16
rs905487	2	T	C	0.501314	0.988226	0.0172745	0.00376124	8.5e-07
rs55857565	2	T	A	0.796723	0.963193	-0.0142549	0.00472476	0.0014
rs11123816	2	G	A	0.762586	0.997032	-0.0148201	0.00440483	0.00024
rs922452	2	C	T	0.995559	0.975178	0.113357	0.0284887	1.1e-05
rs697697	2	A	G	0.383556	0.993312	0.0131632	0.00385989	0.00061
rs4848124	2	C	T	0.616325	0.989338	-0.0200249	0.00386247	6.4e-07
rs7583825	2	C	T	0.522274	0.987158	-0.0153318	0.00375307	1.1e-05
rs17479393	2	A	T	0.749909	0.992649	-0.034428	0.00433034	7.1e-16
rs10178562	2	C	T	0.68618	0.997349	-0.0109014	0.00402563	0.0015
rs74527054	2	A	T	0.864688	0.989626	-0.0442042	0.0054945	4.5e-16
rs7605909	2	C	T	0.980093	0.990999	-0.136386	0.013427	9.1e-27
rs67953451	2	A	G	0.634639	0.987431	-0.0213933	0.00391249	6.5e-08
rs71421546	2	C	A	0.95442	0.954867	-0.0994322	0.00918212	1.5e-29
rs1037221	2	G	A	0.0200481	0.997026	0.0804707	0.0133469	3.7e-10
rs10186950	2	T	C	0.505488	0.998715	0.0441524	0.00373954	1.5e-33
rs842824	2	A	G	0.122157	0.980473	-0.0100521	0.0057537	0.071
rs1521879	2	G	A	0.194312	0.994195	0.0346834	0.00473774	1.6e-14
rs849523	2	G	A	0.740766	0.958002	-0.0188146	0.00434334	2e-06
rs3856551	2	C	T	0.853349	0.99536	-0.0575278	0.00529213	7e-31
rs2710506	2	A	C	0.560164	0.989778	0.0128128	0.00378519	0.00015
rs77177529	2	C	T	0.893587	0.982157	0.0376433	0.00610409	3.5e-11
rs55848103	2	T	G	0.895042	0.994914	-0.0256943	0.00611334	1.7e-05
rs2595514	2	A	T	0.380943	0.996985	0.00832694	0.00385784	0.016
rs10185460	2	T	C	0.328256	0.996712	-0.0161506	0.00399249	3.1e-05
rs10186403	2	G	A	0.610764	0.99741	0.0223943	0.00383544	3.3e-09
rs11684254	2	C	G	0.656839	1	-0.0739759	0.00393812	1.8e-81
rs12185725	2	A	G	0.805298	0.970849	-0.0344037	0.00478667	1.5e-12
rs1053025	2	T	C	0.461168	0.996998	0.0127079	0.00375259	0.00013
rs3828222	2	C	T	0.820298	0.998233	-0.0183661	0.00487137	0.0019
rs56003038	2	C	T	0.58763	0.970235	-0.0231706	0.00385716	1.9e-09
rs1134941	2	G	A	0.589672	0.993142	-0.024209	0.0038135	9.7e-12
rs6774180	3	G	A	0.585931	0.99707	-0.0147473	0.00381786	3.6e-05
rs2616534	3	C	A	0.197538	0.995548	0.0296842	0.00471763	4e-11
rs2929390	3	C	T	0.583324	0.992757	-0.0128878	0.00382493	9.9e-05
rs62244773	3	A	T	0.695074	0.989515	0.015554	0.00410153	0.0001
rs6770252	3	G	A	0.5434	1	-0.0220393	0.00376796	9.3e-08
rs7641212	3	T	C	0.607083	0.969801	0.00919819	0.00389228	0.014
rs13085137	3	C	A	0.166574	0.992095	0.0164816	0.00504534	0.00051
rs704285	3	C	T	0.505581	0.9135	0.0160291	0.0039056	1.3e-05
rs13434277	3	A	G	0.612118	0.990294	-0.0127454	0.00387519	0.00039
rs9846246	3	G	A	0.406748	1	0.0326621	0.00378877	6.5e-19
rs7652704	3	A	C	0.610122	1	0.0174916	0.00386733	1.7e-06
rs10934270	3	C	T	0.597023	0.992564	-0.0210647	0.00383244	6.5e-11
rs116366156	3	T	C	0.977796	0.994379	0.0507189	0.0127704	2.2e-05
rs115182912	3	G	A	0.975467	0.930345	-0.153921	0.0125569	7e-38
rs35892873	3	C	T	0.688413	0.989854	0.0341198	0.00408223	5.2e-20
rs66626713	3	G	A	0.646632	0.994648	-0.0149508	0.00393814	0.00012
rs116490924	3	G	A	0.967806	0.981609	-0.0434124	0.0106991	0.00012
rs6439844	3	G	A	0.722607	0.992672	-0.0208009	0.00420505	5.9e-08
rs7642536	3	T	C	0.859085	0.944056	-0.0847333	0.00554902	3.6e-57
rs7650602	3	T	C	0.549147	0.984522	0.0280909	0.0037904	1.7e-14
rs56188194	3	T	G	0.717292	0.988137	-0.0503713	0.00419755	3.3e-36
rs74497536	3	G	A	0.976276	0.973339	-0.0244194	0.0125032	0.055
rs1685679	3	T	C	0.441368	0.994988	-0.0188088	0.00379008	6.2e-07
rs11923951	3	T	C	0.906844	0.986183	-0.0247734	0.00649626	0.00044
rs1345417	3	C	G	0.401208	0.962227	0.0201017	0.00389347	2.8e-07
rs3109219	3	T	A	0.0231706	0.838496	-0.0637553	0.0135634	3.3e-06
rs4859135	3	T	A	0.839941	0.983693	-0.0318282	0.00516389	4.7e-10
rs2377104	3	T	G	0.477002	0.985123	0.0112468	0.00378112	0.00053
rs3107688	3	A	C	0.466671	0.997558	0.0145041	0.00378187	4.8e-05
rs904882	3	A	G	0.0984671	0.973644	0.0223457	0.00637465	0.00064
rs10017927	4	G	C	0.328096	0.9884	-0.0210651	0.00403195	8.4e-08
rs1494946	4	T	A	0.534784	0.990385	0.0155752	0.00379033	4.2e-06
rs34811474	4	G	A	0.768788	1	-0.0159462	0.00445788	0.00015
rs4864709	4	T	C	0.627334	1	-0.0130713	0.00388855	8.6e-05
rs6822736	4	A	C	0.663358	0.989825	0.011738	0.00400052	0.00038
rs11724094	4	C	A	0.628775	0.995153	0.0133218	0.00389752	0.00022
rs6814380	4	C	G	0.594091	0.954021	-0.0116018	0.00390949	0.00042
rs7654151	4	C	T	0.578524	0.972134	-0.013649	0.00386304	0.00031
rs3796604	4	C	G	0.582935	0.989313	-0.0515001	0.00383762	6.6e-47
rs72661730	4	G	A	0.769265	0.939571	-0.0154191	0.00459004	0.00037
rs2904259	4	T	C	0.490794	0.997974	0.0125045	0.00377398	0.00031
rs13107325	4	C	T	0.924153	1	0.0403656	0.00712663	9.1e-09
rs4579119	4	C	T	0.633485	0.993671	-0.0097331	0.00392117	0.0025
rs62311663	4	A	G	0.94162	0.99327	-0.0523918	0.00800864	5.6e-13
rs17037148	4	C	T	0.925262	0.996839	0.053501	0.00715158	2e-15
rs76067940	4	C	T	0.963342	0.982658	0.0914183	0.0101048	3.6e-22
rs13133488	4	G	A	0.728543	0.998667	0.0144892	0.00422019	6.4e-05
rs2060285	4	C	A	0.673803	0.992952	-0.0189419	0.0040245	1.3e-07
rs6857137	4	A	G	0.510196	0.999758	-0.019261	0.00376688	9.3e-08
rs1996020	4	A	C	0.847622	0.99937	0.0265348	0.00523436	5.7e-08
rs7687559	4	G	C	0.600438	0.989675	0.0184763	0.00385708	3.9e-06
rs75096272	5	G	A	0.969915	1	-0.0417414	0.0110197	3e-05
rs2967224	5	A	G	0.579694	0.996771	0.0152015	0.00382165	1.6e-05
rs72748085	5	A	T	0.826035	0.975149	0.0186954	0.00500932	8.2e-05
rs2052546	5	G	T	0.67448	0.985124	0.0118897	0.00403586	0.003
rs35558461	5	G	A	0.736727	0.951058	-0.0244242	0.00436399	1.2e-09
rs36009582	5	A	G	0.554191	0.989311	0.0116964	0.00380263	0.0013
rs35833956	5	T	A	0.53579	0.998073	0.0193485	0.00377483	4.5e-07
rs7716685	5	A	T	0.578615	0.991086	-0.0138386	0.00380244	0.00022
rs10462383	5	C	T	0.5564	0.991614	-0.0158927	0.00378772	1.7e-05
rs4703927	5	G	A	0.404098	0.98836	0.0131103	0.00384084	0.0016
rs6886306	5	C	T	0.529598	0.99918	0.0193904	0.00376247	3.3e-08
rs269704	5	C	T	0.241199	0.980495	0.0328034	0.00443242	1.1e-15
rs74567345	5	T	C	0.948336	0.959877	0.0424427	0.00867453	7.3e-07
rs1396609	5	A	G	0.689134	0.991932	-0.0173208	0.00407852	1.7e-05
rs509256	5	C	A	0.246241	0.990507	-0.0317861	0.00436638	6.8e-15
rs886286	5	A	G	0.809528	0.999281	-0.0192691	0.00477585	1.1e-05
rs72801474	5	G	A	0.907791	1	0.023568	0.00650386	9.7e-05
rs2436396	5	A	G	0.299213	0.988492	-0.0171308	0.00411945	1.3e-06
rs10061008	5	G	A	0.649171	0.983698	-0.0128485	0.0039622	0.0004
rs13178677	5	T	C	0.502256	0.994886	0.0230479	0.00377023	1.4e-10
rs59679367	5	G	A	0.733163	0.994013	0.0249119	0.0042553	2.7e-10
rs10214148	5	G	A	0.583084	0.999137	-0.0207662	0.00379487	1.2e-08
rs7736883	5	A	G	0.612813	0.996478	0.0826512	0.00386434	2.1e-108
rs6859752	5	C	T	0.688165	0.998267	0.0226125	0.00405069	8.7e-09
rs536695	5	G	A	0.376365	0.986806	0.0136693	0.00390451	1.4e-05
rs12203592	6	C	T	0.779514	1	-0.0852546	0.00465326	2.4e-82
rs9328050	6	A	C	0.742157	0.991756	-0.0200238	0.00430835	7.4e-07
rs11965881	6	A	G	0.615233	1	-0.0201053	0.00385691	7.8e-08
rs6597081	6	C	T	0.70002	0.96636	-0.0157145	0.00414987	5.6e-05
rs4960296	6	A	T	0.739135	0.996191	-0.0260803	0.00428349	7.6e-10
rs382854	6	C	T	0.493208	0.985627	-0.0308401	0.0037753	1.5e-17
rs6597394	6	C	T	0.450997	0.995965	-0.0176217	0.00378311	1.5e-06
rs12206890	6	C	T	0.562457	0.995968	-0.0589982	0.00378774	9.7e-65
rs6458579	6	A	G	0.461632	0.985993	0.017503	0.00379247	7.6e-07
rs855250	6	A	C	0.851994	0.988163	-0.0657038	0.00530602	2.1e-35
rs72834043	6	A	G	0.78298	1	0.0258805	0.00455078	1.2e-08
rs548304	6	G	A	0.813772	0.966058	0.0199535	0.00488643	9.2e-05
rs2299066	6	G	A	0.388582	0.996252	-0.012017	0.00385286	0.00064
rs9367926	6	C	G	0.826772	0.980949	-0.0220378	0.00498618	3.1e-06
rs17224527	6	T	A	0.669006	0.989963	0.0185648	0.00399599	7.2e-07
rs9466169	6	A	G	0.840384	1	-0.019476	0.00511051	0.00014
rs6935891	6	A	G	0.848191	0.992718	0.0412318	0.00523993	6.2e-16
rs2328795	6	T	C	0.7869	0.993904	-0.00899794	0.00458642	0.015
rs57402213	6	A	G	0.842619	0.998135	-0.0208585	0.00514647	0.00015
rs9357362	6	A	G	0.701761	0.963895	0.0198932	0.00417294	7.4e-07
rs9472322	6	T	C	0.80403	0.988944	0.0341021	0.00473483	5e-12
rs1026149	6	A	T	0.746461	0.994652	-0.0179995	0.004308	4e-05
rs7773154	6	T	C	0.747491	1	-0.0147013	0.00436568	0.00045
rs9376959	6	C	T	0.854963	1	0.0214294	0.00533219	0.00014
rs11152897	6	G	C	0.944763	0.996898	0.0375168	0.00822305	5.7e-07
rs6901317	6	T	G	0.3365	0.97737	-0.0328714	0.00401208	4.8e-18
rs12214131	6	G	A	0.634262	0.990954	-0.036367	0.00391835	7.9e-23
rs9398070	6	C	T	0.609472	0.990711	-0.0275341	0.00385929	7.8e-14
rs574056	6	A	T	0.942729	0.994429	-0.0331905	0.00808583	6.5e-05
rs804193	6	C	T	0.95707	0.973287	-0.0487138	0.00935018	1.5e-08
rs9388030	6	T	C	0.757603	0.999345	-0.0139676	0.00437632	0.00097
rs6910234	6	A	C	0.721785	0.992911	-0.0204969	0.0042016	3.1e-07
rs34172167	6	C	T	0.741654	0.950014	-0.0135441	0.00438062	0.0026
rs9401864	6	C	A	0.681657	0.994689	-0.0231121	0.00403905	6e-09
rs2326451	6	A	T	0.551981	0.997134	0.0436421	0.0037747	3.4e-35
rs79252466	6	A	G	0.885679	0.996597	0.0342226	0.00589679	3.1e-08
rs6903705	6	C	T	0.77045	0.998611	-0.0274268	0.00445713	2.6e-10
rs1041478	6	A	G	0.580609	0.991173	0.018299	0.00380518	1.2e-06
rs7773781	6	G	C	0.249959	0.997947	-0.0104376	0.00433915	0.0059
rs3012384	6	T	C	0.399847	0.989977	-0.0219082	0.00384749	9.2e-10
rs9691699	7	G	C	0.542095	0.989429	-0.0505132	0.0037825	2.7e-42
rs62433351	7	C	G	0.28092	0.94939	0.0170494	0.0042765	3.3e-05
rs58327496	7	T	G	0.837432	0.998102	0.0169113	0.00508743	0.00033
rs706087	7	A	G	0.806273	0.9955	-0.0287222	0.00473508	2.8e-10
rs67248060	7	C	T	0.633433	0.991055	-0.091856	0.00391949	7e-127
rs13231656	7	A	G	0.78535	0.992834	0.0195413	0.00459325	1.3e-05
rs6964466	7	G	A	0.60669	0.987487	0.0422259	0.00386584	3.4e-29
rs11972823	7	G	T	0.914794	0.996584	0.0210386	0.00673482	0.0033
rs35135622	7	T	A	0.658021	0.987637	-0.0139589	0.00397873	0.00012
rs2191828	7	C	G	0.104314	0.996233	-0.0265001	0.00615844	4.5e-06
rs6960085	7	C	T	0.51882	0.987475	-0.0207434	0.00376504	1.1e-08
rs56298917	7	G	A	0.699649	0.99372	0.0168882	0.00410002	0.00015
rs12702262	7	G	C	0.768884	0.997027	-0.0438184	0.00446366	2.4e-25
rs28874920	7	G	T	0.518421	0.999536	0.0242174	0.00375907	5.8e-11
rs4947522	7	C	T	0.577415	0.998003	-0.0147766	0.00379332	4.3e-05
rs6950087	7	C	T	0.45718	1	0.0723857	0.00376647	8.7e-85
rs4718886	7	A	G	0.746492	0.996129	0.0690396	0.00432042	9.8e-60
rs4717829	7	C	T	0.872407	1	0.0230419	0.00562172	4.3e-05
rs111961571	7	A	G	0.933839	0.995519	0.0405514	0.00756361	1.9e-08
rs10231597	7	A	C	0.607734	0.985931	-0.0114695	0.0038725	0.0018
rs3847069	7	C	T	0.746412	0.989794	-0.0245586	0.00432614	9e-10
rs4731745	7	T	A	0.205073	0.995307	0.0317155	0.00465149	3.3e-13
rs34281554	7	A	C	0.456367	0.999116	0.037482	0.00377107	4.2e-24
rs11769879	7	G	A	0.503345	0.993728	0.0163573	0.00376823	7.4e-06
rs2252397	7	G	A	0.564525	1	-0.0249591	0.00379032	1.9e-10
rs9693214	8	G	T	0.561016	0.995669	0.024986	0.00379491	3e-10
rs4733086	8	T	C	0.349801	0.978784	0.0144879	0.00398755	2.7e-05
rs743398	8	T	G	0.548894	0.971661	0.016294	0.00383692	5.2e-06
rs13259359	8	A	G	0.718551	0.984526	0.0101054	0.00419434	0.0096
rs7838781	8	A	G	0.827115	0.987495	-0.0270006	0.0050327	9.6e-09
rs13272328	8	T	C	0.350727	0.994554	-0.0171036	0.00395022	2.2e-06
rs574183	8	A	G	0.608904	0.998695	0.0168466	0.00386007	3.5e-06
rs10113739	8	T	C	0.442903	0.997977	0.022807	0.00379642	2e-09
rs6999357	8	A	G	0.962458	0.997847	0.0332899	0.00990349	0.0015
rs79206101	8	C	T	0.988338	0.946382	-0.239674	0.0179795	4.4e-42
rs72685903	8	C	A	0.983489	1	0.0567313	0.0147876	0.00028
rs77767830	8	A	T	0.968647	0.95508	-0.119002	0.0110555	8.3e-29
rs141936646	8	C	T	0.974242	0.931565	-0.0694002	0.0122452	6.2e-09
rs800887	8	A	G	0.5487	0.99225	0.023828	0.00379401	6.8e-11
rs7825602	8	C	A	0.925544	1	0.0285839	0.00716133	9e-06
rs12235002	8	G	A	0.228286	1	0.0351483	0.00448321	8.9e-18
rs4463453	8	C	T	0.620486	0.989739	-0.00926937	0.00389481	0.011
rs73707922	8	G	T	0.960803	0.997015	0.0388777	0.00973429	2.8e-05
rs72726560	8	C	A	0.882078	0.995015	0.0258997	0.00584257	3.2e-06
rs17241253	8	T	C	0.809146	0.992929	-0.0340924	0.00481491	3.5e-13
rs10956486	8	T	C	0.681155	1	0.0153968	0.00404345	6.8e-05
rs12548670	8	G	A	0.674623	0.983253	-0.0203339	0.00404847	8.8e-08
rs520015	9	C	G	0.513157	0.996664	-0.0218093	0.00377242	1e-09
rs35880221	9	G	T	0.914526	1	0.0240221	0.00673657	0.00037
rs539206	9	A	C	0.206258	0.982519	0.0231567	0.00468279	2.6e-06
rs7020673	9	C	G	0.501656	1	0.0107233	0.00376879	0.0031
rs4289865	9	T	C	0.340892	0.994232	0.0174655	0.00398038	1.6e-05
rs12340775	9	G	A	0.944134	0.937247	-0.0581638	0.0084701	1.8e-12
rs4878737	9	T	G	0.260895	0.993698	0.0187631	0.00430452	4.7e-06
rs6560300	9	G	A	0.524023	0.995663	-0.0106234	0.00377381	0.00054
rs77123275	9	C	T	0.947768	0.978425	-0.0424036	0.00857543	1.3e-07
rs142393141	9	G	C	0.985998	0.827619	0.0729925	0.0173789	4.2e-06
rs7029276	9	G	T	0.915598	0.99275	-0.0322215	0.00679617	8e-07
rs11138885	9	T	C	0.920189	1	-0.0395133	0.00693243	6.5e-10
rs112679102	9	C	T	0.932389	0.986694	-0.0254989	0.00751449	0.0001
rs6479581	9	A	G	0.0487097	0.996445	0.0273239	0.0087383	0.00012
rs10124220	9	T	C	0.397158	0.993328	-0.0205456	0.00386694	2.3e-08
rs73667301	9	A	G	0.939202	0.991137	-0.0602752	0.00790847	1.5e-15
rs10759298	9	T	G	0.449026	0.992862	-0.0184059	0.00379876	6.9e-08
rs138644877	9	C	T	0.974792	0.967601	-0.0566116	0.0121939	1.8e-06
rs10981922	9	T	G	0.637682	0.993425	0.0262621	0.00393374	2.1e-12
rs12683020	9	A	G	0.77348	1	0.0171195	0.00450392	4e-05
rs12344562	9	T	C	0.815654	1	-0.0118405	0.00487135	0.0074
rs73670806	9	C	T	0.878252	0.993442	0.0246316	0.00577813	2.3e-05
rs10988482	9	T	G	0.870155	0.920815	0.0162379	0.0058097	0.0033
rs869457	9	C	T	0.681644	0.980337	0.0183484	0.0040709	3.8e-06

## Sheet: instrument_totalT
SNP	CHR	EA	NEA	EAF	INFO	BETA	SE	Pvalue
9:140774721_T_C	9	T	C	0.511468	1	-0.0199871	0.00413989	1.4e-06
rs10028954	4	T	C	0.413459	0.998316	-0.0133837	0.0041199	0.0012
rs10192634	2	C	T	0.730716	0.989709	-0.0232246	0.00478489	1.2e-06
rs10279715	7	A	G	0.537426	0.99475	0.0189331	0.00434686	1.3e-05
rs1033667	22	C	T	0.699182	0.997995	-0.0256786	0.0045242	1.4e-08
rs10421262	19	T	G	0.575925	0.968705	0.0213319	0.00419324	3.6e-07
rs1058319	20	C	T	0.863634	0.947878	-0.0177674	0.00598002	0.003
rs10750766	11	C	A	0.289215	0.995593	0.0254834	0.00445149	1e-08
rs10832570	11	A	G	0.611484	0.996921	0.0290397	0.00432579	1.9e-11
rs10864086	1	C	A	0.25515	0.989147	0.0162521	0.00464035	0.00046
rs10868080	9	T	A	0.254921	0.999643	0.0342844	0.00471959	3.8e-13
rs10892924	11	A	T	0.432668	0.981511	-0.026817	0.00431977	5.4e-10
rs10958704	8	A	G	0.597918	0.997149	0.0172189	0.00436445	8e-05
rs10982156	9	T	A	0.930136	0.915863	-0.0354448	0.00927665	0.00013
rs10982192	9	C	T	0.778948	0.983851	-0.0276188	0.00494773	2.4e-08
rs11096640	2	C	A	0.515681	0.996669	0.0201265	0.00388776	2.3e-07
rs11099675	4	T	C	0.247663	0.987528	0.0188514	0.00517081	0.00027
rs112107457	9	C	T	0.867575	0.989109	-0.0312297	0.00630859	7.4e-07
rs112265145	23	A	C	0.73196	0.997572	-0.103255	0.00331064	1.5e-213
rs112530420	5	T	C	0.833743	0.977598	-0.027836	0.00547427	3.7e-07
rs112765699	3	G	A	0.985281	0.952919	-0.0778629	0.0182858	2.1e-05
rs113017476	2	G	A	0.96069	0.981379	-0.197421	0.0106002	2e-77
rs114165349	1	G	C	0.97661	0.984807	0.159094	0.0135383	6.9e-32
rs1154401	4	G	C	0.337696	0.999193	0.0272096	0.00427945	2e-10
rs11607114	11	C	G	0.844878	0.998723	0.0346539	0.0058587	3.3e-09
rs11621792	14	C	T	0.547273	0.984443	0.0168823	0.00405117	3.1e-05
rs11671304	19	C	T	0.328918	0.985031	0.0196752	0.00411714	1.8e-06
rs11703376	22	C	T	0.731343	0.988966	-0.0357909	0.00467725	2e-14
rs11735092	4	T	C	0.561949	0.994477	0.0418449	0.00412739	3.7e-24
rs11772470	7	G	A	0.85131	0.991771	-0.0304645	0.00602475	4.3e-07
rs1203109	4	T	C	0.774173	0.980264	-0.0201062	0.00533492	0.00016
rs12125882	1	A	T	0.579184	0.995992	0.0111746	0.0041837	0.0076
rs1229498	7	T	G	0.2773	0.960477	0.020409	0.00461651	9.8e-06
rs12320328	12	A	G	0.916065	0.99468	0.0466489	0.00742869	3.4e-10
rs12336359	9	G	C	0.595367	0.985899	-0.0178085	0.00432777	3.9e-05
rs12406721	1	G	T	0.656878	0.99197	-0.0308536	0.00429882	7.1e-13
rs12445820	16	C	G	0.851278	0.996013	-0.0205947	0.00575226	0.00034
rs12470971	2	G	A	0.662635	0.997894	-0.0105285	0.00415601	0.011
rs12543287	8	G	C	0.629104	0.983092	-0.0169844	0.00405388	2.8e-05
rs1260326	2	T	C	0.393123	1	-0.0549114	0.00419112	3.2e-39
rs12614829	2	C	T	0.792496	0.986901	-0.0278194	0.00474673	4.6e-09
rs12787293	11	A	G	0.542058	0.997995	-0.0185453	0.00414512	7.7e-06
rs12796488	11	C	A	0.823787	1	0.0379124	0.00548213	4.7e-12
rs12810788	12	G	A	0.20156	0.951087	0.027917	0.00541209	2.5e-07
rs12910403	15	C	G	0.365913	0.992339	-0.0188749	0.00438962	1.7e-05
rs12926107	16	A	G	0.540594	0.996498	0.026997	0.00416871	9.4e-11
rs13074711	3	T	C	0.88428	0.983627	0.0301572	0.00679506	9.1e-06
rs13108218	4	A	G	0.382613	0.98165	0.0340928	0.00452601	5e-14
rs13289095	9	G	T	0.855294	0.996028	0.0191505	0.00543319	0.00042
rs1349359	5	G	A	0.562019	0.993001	-0.0167113	0.00452823	0.00022
rs1421085	16	T	C	0.593798	1	0.0264616	0.00427205	5.9e-10
rs1441911	4	T	G	0.21765	0.999153	-0.017795	0.0046838	0.00015
rs145843487	11	G	C	0.981384	0.975282	0.066138	0.0155002	2e-05
rs146447930	23	C	T	0.986224	0.969308	0.0655447	0.0121808	7.4e-08
rs1624295	19	G	A	0.706884	0.991909	-0.0372537	0.00449451	1.1e-16
rs1708302	7	C	T	0.49862	0.999138	-0.0188617	0.00404753	3.2e-06
rs17408832	4	C	G	0.622599	0.984136	0.0172975	0.00408919	2.3e-05
rs17580	14	T	A	0.951215	1	-0.0535741	0.00962227	2.6e-08
rs1799941	17	G	A	0.738326	0.992699	-0.202833	0.00471734	6.5E-404
rs1812755	14	T	C	0.800308	0.969936	0.0318785	0.0051136	4.5e-10
rs1933801	6	C	T	0.322624	0.998224	-0.0361064	0.00454143	1.9e-15
rs1994721	11	G	A	0.852855	0.99299	0.0450943	0.00607627	1.2e-13
rs199950405	9	G	C	0.74111	0.904932	-0.017521	0.00514385	0.00066
rs2012736	2	C	A	0.917332	0.988369	0.0498893	0.00778124	1.4e-10
rs2016572	6	G	A	0.333079	0.895348	0.0302613	0.00454862	2.9e-11
rs201814405	4	T	A	0.84835	0.808464	-0.0357246	0.00644507	3e-08
rs202200760	19	G	C	0.961363	0.837328	-0.1115	0.0116906	1.5e-21
rs2038695	13	C	A	0.448679	0.980934	0.0157577	0.00413987	0.00014
rs2090409	9	C	A	0.684788	1	0.0261636	0.00445871	4.4e-09
rs2239222	14	A	G	0.652515	0.982161	-0.0162798	0.00444058	0.00025
rs2306216	17	A	G	0.165815	0.991149	0.0178797	0.00592746	0.0026
rs2393775	12	G	A	0.377606	0.999911	-0.0346517	0.00433833	1.4e-15
rs2540945	2	A	G	0.636832	0.99983	-0.0101106	0.00383031	0.0083
rs2551641	2	T	C	0.812806	0.990669	-0.0218856	0.00538701	4.9e-05
rs2583948	12	A	G	0.903409	0.989785	0.040495	0.00705707	9.6e-09
rs2668776	18	C	T	0.468545	0.99643	0.021747	0.00424776	3.1e-07
rs267733	1	A	G	0.838933	1	0.0202201	0.00579889	0.00049
rs2721195	8	T	C	0.474283	0.989311	0.0226484	0.00429037	1.3e-07
rs2764772	16	T	A	0.665549	0.996288	-0.0315223	0.00461096	8.1e-12
rs28394864	17	G	A	0.537601	0.990872	0.0512134	0.00412229	1.9e-35
rs2862954	10	T	C	0.50038	1	-0.0166057	0.00414159	6.1e-05
rs28929474	14	C	T	0.979792	1	-0.237773	0.0147438	1.6e-58
rs2905801	17	C	T	0.296085	0.99879	-0.0287405	0.00454288	2.5e-10
rs2957683	11	C	G	0.527237	0.996416	0.0209194	0.00405656	2.5e-07
rs329122	5	G	A	0.58173	0.996163	0.0177464	0.00415406	1.9e-05
rs34040779	3	T	C	0.924526	0.941957	0.0332235	0.00802467	3.5e-05
rs34131245	10	C	A	0.906229	0.992155	0.0368821	0.00728999	4.2e-07
rs34702488	1	T	A	0.824542	0.982756	-0.021756	0.00522771	3.2e-05
rs34851490	19	A	G	0.883559	0.993819	-0.0539376	0.00637397	2.6e-17
rs34955534	8	G	A	0.89925	0.945417	0.045453	0.00725562	3.7e-10
rs35182096	9	C	T	0.254291	0.981691	0.0244003	0.00522758	3e-06
rs35737316	1	C	T	0.754253	0.992073	-0.0345805	0.00480764	6.3e-13
rs35824797	19	C	T	0.921611	0.993995	0.0491885	0.00738603	2.7e-11
rs36086195	1	C	T	0.420845	0.996606	-0.0195076	0.00448316	1.4e-05
rs3742223	13	T	C	0.903437	0.969884	0.036806	0.00666306	3.3e-08
rs3768321	1	G	T	0.804193	0.996681	0.0355214	0.00522005	1e-11
rs3808869	9	A	C	0.4799	1	-0.0114655	0.00366111	0.0017
rs3809272	12	G	A	0.695702	1	0.0182431	0.00439603	3.3e-05
rs40270	5	A	C	0.227914	0.997935	0.0269427	0.00500464	7.3e-08
rs42945	16	A	G	0.488583	0.987521	0.0200066	0.00419804	1.9e-06
rs4525526	17	T	C	0.780537	0.999593	-0.0256191	0.00490426	1.8e-07
rs45490496	14	A	T	0.38572	0.991135	0.0213219	0.00421168	4.1e-07
rs4754839	11	G	A	0.43835	0.936044	-0.0171624	0.00415813	3.7e-05
rs4757142	11	G	A	0.389812	0.984267	0.0151272	0.00428208	0.00041
rs4782568	16	C	G	0.547829	0.986505	-0.0284231	0.00427377	2.9e-11
rs4841133	8	A	G	0.0916686	0.999396	-0.0271971	0.00697768	9.7e-05
rs4871844	8	T	C	0.655171	0.983247	-0.0196309	0.00459245	1.9e-05
rs540730	12	T	C	0.246381	0.999188	0.0303782	0.00497237	1e-09
rs543504257	6	A	C	0.507296	0.762528	0.0210271	0.00453365	3.5e-06
rs55707100	15	C	T	0.975251	1	0.12198	0.0129683	5.2e-21
rs55867305	8	G	A	0.74925	0.986699	0.0254088	0.00474715	8.7e-08
rs55869022	3	C	G	0.866897	0.974131	0.0272893	0.00624752	1.3e-05
rs56196860	12	C	A	0.968319	1	-0.287852	0.0118147	4.1e-131
rs56332871	15	C	A	0.72903	0.991198	-0.0450179	0.00456031	5.5e-23
rs56853305	17	G	A	0.858198	0.980253	0.0258415	0.00622953	3.4e-05
rs575146	22	G	A	0.397463	0.915016	0.0199963	0.00435189	4.3e-06
rs59194935	3	G	A	0.567877	0.992745	-0.019268	0.00406295	2.1e-06
rs60701	5	C	T	0.256307	0.996885	0.0203093	0.00482152	2.5e-05
rs6073431	20	C	T	0.469495	0.958409	-0.0269564	0.00439136	8.3e-10
rs61762319	3	A	G	0.970465	1	-0.0441367	0.0124518	0.00039
rs618888	11	T	G	0.284313	0.98987	0.0200983	0.00508008	7.6e-05
rs61922185	12	T	G	0.320945	0.997789	0.0175611	0.00428659	4.2e-05
rs62062271	17	T	C	0.771354	0.992925	-0.0299111	0.00495438	1.6e-09
rs62076019	17	G	T	0.600219	0.991614	0.0148854	0.00394197	0.00016
rs62415384	6	G	C	0.549707	0.928463	0.0150519	0.0043463	0.00053
rs631695	11	T	G	0.416796	0.995605	0.026129	0.00423655	6.9e-10
rs645040	3	G	T	0.227129	1	0.0403953	0.00486682	1e-16
rs6486542	12	C	T	0.571334	0.983286	0.0215074	0.00435881	8e-07
rs650558	17	C	T	0.751639	0.997209	0.0251943	0.00477541	1.3e-07
rs6676846	1	G	A	0.205954	0.992191	-0.0296289	0.00528435	2.1e-08
rs66844552	1	A	G	0.600606	0.925986	0.0139394	0.00446763	0.0018
rs66956368	3	T	A	0.701663	0.89723	0.0384217	0.00463516	1.1e-16
rs6736913	2	A	G	0.0215511	1	0.058279	0.014905	9.2e-05
rs6750410	2	A	G	0.935254	0.990876	0.0403566	0.00863224	2.9e-06
rs6766859	3	C	T	0.37219	0.987363	-0.0292214	0.00447424	6.5e-11
rs6792725	3	A	G	0.305732	0.935306	-0.0170907	0.00450428	0.00015
rs6870458	5	G	T	0.450524	0.996035	-0.020165	0.00426896	2.3e-06
rs6939861	6	G	A	0.737261	0.969774	0.0182645	0.00454567	5.9e-05
rs7015	7	A	G	0.185723	0.995483	-0.0592834	0.005441	1.2e-27
rs7065171	23	C	G	0.346386	0.98031	-0.0178146	0.00303404	4.3e-09
rs7143218	14	C	A	0.269746	0.995577	0.0247361	0.00458998	7.1e-08
rs7166920	15	A	G	0.500235	0.981558	0.017072	0.00417731	4.4e-05
rs7182912	15	G	T	0.807825	0.979072	0.0190513	0.00491929	0.00011
rs7216664	17	A	G	0.639125	0.961313	-0.0170133	0.00428043	7e-05
rs72630041	23	A	G	0.805966	0.990847	-0.0186034	0.00382382	1.1e-06
rs72681869	14	G	C	0.98895	1	-0.0846761	0.0188522	7.1e-06
rs72721770	14	G	C	0.651087	0.996449	0.0179104	0.00424535	2.5e-05
rs73079476	12	A	C	0.849457	0.993013	0.0568413	0.00565912	9.7e-24
rs7314285	12	T	G	0.932266	1	-0.0423516	0.00827486	3.1e-07
rs738409	22	C	G	0.782893	1	-0.0499794	0.00518761	5.7e-22
rs74805556	23	C	T	0.276926	0.87481	-0.0462708	0.00339405	2.6e-42
rs7610366	3	C	T	0.275668	0.991595	-0.01718	0.00423047	4.9e-05
rs76767219	8	C	A	0.965356	1	-0.0500095	0.0109464	4.9e-06
rs7679843	4	C	G	0.905251	0.947888	-0.038803	0.00696458	2.5e-08
rs7696472	4	G	A	0.52355	0.998161	-0.0329958	0.0040928	7.5e-16
rs77044968	10	T	C	0.938249	1	-0.041248	0.00870037	2.1e-06
rs7735249	5	C	G	0.8875	0.988357	0.0276683	0.00665351	3.2e-05
rs7773995	6	C	T	0.83086	1	0.0221795	0.00580269	0.00013
rs7824394	8	A	C	0.359089	0.995164	-0.0216194	0.00457232	2.3e-06
rs7828742	8	A	G	0.400338	0.984428	0.0116909	0.00447096	0.0089
rs7835492	8	T	C	0.853881	0.992824	-0.0166735	0.00574011	0.0037
rs7844586	8	T	C	0.249107	0.989763	-0.0145182	0.00453439	0.0014
rs7912521	10	T	C	0.585301	0.998396	-0.0509392	0.00408491	1.1e-35
rs7915430	10	T	G	0.798056	0.996035	0.0206776	0.00525195	8.2e-05
rs79391862	15	A	C	0.986	0.967627	0.135786	0.0172695	3.8e-15
rs79717793	10	G	A	0.844529	0.999668	0.0570803	0.00568159	9.5e-24
rs7997628	13	T	A	0.650621	0.989146	-0.0169573	0.00417841	4.9e-05
rs8107967	19	A	G	0.431791	0.996012	-0.0210123	0.00423274	6.9e-07
rs841194	16	G	A	0.823102	0.975801	0.0248881	0.00564609	1e-05
rs881090	23	G	T	0.609121	0.998598	-0.0614458	0.00295563	5.4e-96
rs9383605	6	A	T	0.703667	0.984217	0.0193606	0.00444163	1.3e-05
rs9461224	6	G	T	0.603887	0.999799	-0.0115121	0.00377356	0.0023
rs9970140	1	A	G	0.923219	0.982319	-0.0476654	0.00812305	4.4e-09
rs9986829	7	G	A	0.493623	0.991227	-0.0426799	0.00403855	4.2e-26

## Sheet: instrument_freeT
SNP	CHR	EA	NEA	EAF	INFO	BETA	SE	Pvalue
9:140774721_T_C	9	T	C	0.510953	1	-0.0275184	0.00423027	7.8e-11
rs10137488	14	T	C	0.973197	0.987952	-0.0489179	0.0125993	0.0001
rs10218066	23	G	T	0.784204	0.941951	0.0156092	0.00359114	1.4e-05
rs10279715	7	A	G	0.537511	0.99475	0.0224552	0.00414557	6.1e-08
rs1034948	23	A	G	0.132742	1	-0.0159901	0.00431367	0.00021
rs10510939	3	T	C	0.625758	0.99058	-0.0166991	0.00436244	0.00013
rs10738700	9	A	G	0.56868	0.991864	0.0188347	0.00415302	5.8e-06
rs10892924	11	A	T	0.432373	0.981511	-0.0385311	0.00423371	8.9e-20
rs10982156	9	T	A	0.930337	0.915863	-0.0515783	0.00879073	4.4e-09
rs1112195	3	A	G	0.504076	0.982546	-0.0145109	0.00434871	0.00085
rs111386834	23	T	C	0.731076	0.997761	-0.139277	0.00335491	1.1E-376
rs113017476	2	G	A	0.960561	0.981379	-0.190225	0.0109321	8.2e-68
rs116923389	11	T	C	0.981539	0.988098	0.0969307	0.0153872	3e-10
rs11703376	22	C	T	0.731427	0.988966	-0.0453973	0.00475109	1.2e-21
rs11751920	6	G	C	0.978154	0.99744	0.0693804	0.0143482	1.3e-06
rs1178947	7	T	C	0.794343	0.99159	0.0181946	0.00531126	0.00061
rs12410063	1	C	T	0.442997	0.992406	0.0273737	0.00411886	3e-11
rs1272131	14	T	C	0.614104	0.985213	-0.0252094	0.00424238	2.8e-09
rs12796488	11	C	A	0.823797	1	0.0503912	0.00558828	1.9e-19
rs12810788	12	G	A	0.201495	0.951087	0.0312367	0.0053657	5.8e-09
rs12907068	15	A	G	0.861688	0.99634	-0.0278387	0.00608942	4.8e-06
rs13028479	2	G	T	0.445763	0.988225	0.0307898	0.00422619	3.2e-13
rs13065463	3	G	A	0.868314	1	0.033409	0.00615555	5.7e-08
rs138271349	23	C	T	0.949668	1	-0.0368732	0.00676129	4.9e-08
rs13835	15	C	A	0.576877	0.99571	-0.0162151	0.00423564	0.00013
rs140498714	23	C	T	0.982753	0.545037	0.048772	0.0133255	0.00025
rs1454836	15	A	T	0.399439	0.995937	-0.0132501	0.00396401	0.00083
rs146225865	23	G	A	0.986971	0.948964	0.101525	0.0133364	2.7e-14
rs147676232	23	C	T	0.98736	0.704505	0.0681599	0.0152074	7.4e-06
rs1611581	6	T	C	0.319042	0.914973	-0.0213965	0.00472969	6.1e-06
rs17254118	4	C	T	0.980947	1	0.112627	0.0149802	5.5e-14
rs17703883	15	T	C	0.744795	0.995352	-0.0461706	0.00482514	1.1e-21
rs1799941	17	G	A	0.738198	0.992699	0.0343136	0.00485151	1.5e-12
rs1812755	14	T	C	0.800343	0.969936	0.037902	0.00534087	1.3e-12
rs2011425	2	T	G	0.920405	0.985827	0.0519765	0.00783109	3.2e-11
rs2035837	11	T	C	0.853034	0.994153	0.0659256	0.00592376	9.1e-29
rs2038695	13	C	A	0.449022	0.980934	0.0220754	0.00406063	5.4e-08
rs204995	6	A	G	0.735012	1	0.0244701	0.00523873	3e-06
rs2090409	9	C	A	0.684496	1	0.0360243	0.00448741	9.9e-16
rs2184968	6	T	C	0.550261	0.998024	-0.0213737	0.00411143	2e-07
rs2327121	20	G	C	0.344257	0.988484	-0.020741	0.0046471	8.1e-06
rs243466	23	G	C	0.703764	0.964552	-0.011509	0.00321289	0.00034
rs2438086	2	A	G	0.424748	1	-0.0242267	0.00425488	1.2e-08
rs2594948	2	C	A	0.802362	0.682407	-0.0143198	0.00638633	0.025
rs2594948	2	C	G	0.307682	0.683127	-0.00198451	0.00496936	0.69
rs2594948	2	C	T	0.308924	1	-0.0240436	0.00465955	2.5e-07
rs2631864	8	A	G	0.897158	0.992014	-0.0277179	0.00705238	8.5e-05
rs2668776	18	C	T	0.468538	0.99643	0.0281168	0.00436913	1.2e-10
rs2764772	16	T	A	0.665622	0.996288	-0.0357976	0.00449019	1.6e-15
rs2961853	5	T	C	0.53144	0.995847	-0.0200886	0.00430218	3e-06
rs34040779	3	T	C	0.924458	0.941957	0.0344006	0.00835833	3.9e-05
rs34192788	6	T	A	0.689448	0.975489	0.0251275	0.00474271	1.2e-07
rs35737316	1	C	T	0.754313	0.992073	-0.0395594	0.0048784	5.1e-16
rs3733897	5	A	G	0.865796	1	0.0301042	0.00617635	1.1e-06
rs3821866	3	G	C	0.620717	0.992995	0.0285025	0.00445676	1.6e-10
rs41306249	23	T	C	0.953076	1	0.040415	0.0069607	6.4e-09
rs4274916	4	C	T	0.543527	0.999003	0.014284	0.00438393	0.0011
rs4483209	9	G	T	0.528168	0.989142	-0.0198397	0.00442495	7.3e-06
rs4503095	8	G	A	0.91078	0.996774	0.0208216	0.0075334	0.0057
rs4562360	8	A	G	0.243074	0.998865	-0.0291262	0.00497903	4.9e-09
rs4678408	3	A	G	0.370541	0.983905	-0.026294	0.00441577	2.6e-09
rs4872310	8	G	A	0.752077	1	0.0237195	0.00498536	2e-06
rs4919686	10	A	C	0.709293	1	0.0252167	0.00458349	3.8e-08
rs503542	11	A	G	0.549265	0.987025	-0.0175256	0.00445297	8.3e-05
rs55765314	11	C	A	0.83696	0.991035	0.0228154	0.00568297	6e-05
rs55795858	7	T	C	0.669706	0.965832	-0.0178195	0.00450329	7.6e-05
rs56196860	12	C	A	0.968424	1	-0.321937	0.0120088	2.6e-158
rs58879558	17	T	C	0.769509	0.998358	-0.0301027	0.00499508	1.7e-09
rs5905042	23	C	A	0.691071	0.955963	0.0223291	0.00312591	9.1e-13
rs5913997	23	G	C	0.19229	0.993573	0.055491	0.00374243	9.7e-50
rs5915287	23	G	T	0.389866	0.95672	0.0148731	0.00304891	1.1e-06
rs61762319	3	A	G	0.970341	1	-0.0324654	0.0119996	0.0068
rs618888	11	T	G	0.284588	0.98987	0.0270928	0.00464007	5.3e-09
rs61932784	12	C	A	0.782929	0.989648	0.0189536	0.00526101	0.00031
rs62041532	16	T	G	0.787936	0.996826	-0.0201199	0.00516398	9.8e-05
rs6486542	12	C	T	0.571162	0.983286	0.0269668	0.00423831	2e-10
rs6521	19	G	C	0.431593	0.99608	-0.0221157	0.00444277	6.4e-07
rs6616174	23	A	G	0.641115	0.993322	-0.0150607	0.00307332	9.6e-07
rs66956368	3	T	A	0.70182	0.89723	0.0357177	0.00468135	2.4e-14
rs6718154	2	C	T	0.724717	0.990396	-0.031802	0.00451348	1.8e-12
rs6729954	2	A	T	0.56549	0.977758	-0.0149188	0.00412332	0.0003
rs71519251	1	G	A	0.833565	0.967348	-0.0233759	0.00564448	3.5e-05
rs71529289	8	C	T	0.748624	0.989875	0.0307801	0.00474879	9.1e-11
rs7265992	20	G	A	0.820284	0.976046	0.0292679	0.00555601	1.4e-07
rs72664935	1	T	C	0.424206	0.987963	-0.0232143	0.00444321	1.7e-07
rs72774885	5	T	C	0.834013	0.957682	-0.0341876	0.00564867	1.4e-09
rs73221538	23	C	T	0.876052	0.986573	0.0647612	0.00452134	1.6e-46
rs745486	9	C	T	0.717922	0.994955	0.0284554	0.00468213	1.2e-09
rs7454964	6	T	C	0.429127	0.993288	0.0215482	0.0043273	6.4e-07
rs7496293	15	C	T	0.437462	0.990161	-0.0221977	0.00415119	8.9e-08
rs757309	23	G	A	0.359328	0.967109	-0.0186908	0.00308741	1.4e-09
rs7679843	4	C	G	0.905087	0.947888	-0.0388149	0.00716436	6e-08
rs7872329	9	A	T	0.688466	0.985254	0.0207779	0.00455578	5.1e-06
rs7912521	10	T	C	0.584969	0.998396	-0.0650938	0.00423873	3.2e-53
rs7915430	10	T	G	0.798287	0.996035	0.0212477	0.0051342	3.5e-05
rs79310511	6	A	G	0.952432	0.981587	-0.0413714	0.00987818	2.8e-05
rs8061590	16	A	G	0.595439	0.99761	0.0290002	0.0042615	1e-11
rs8076703	17	C	T	0.295936	0.992465	0.0239817	0.00460705	1.9e-07
rs829593	2	A	G	0.313012	0.991992	-0.021753	0.00463913	2.7e-06
rs912202	9	G	C	0.656766	0.997608	-0.0386922	0.00445334	3.7e-18
rs9322822	6	C	T	0.677611	0.997197	0.0502424	0.00453107	1.4e-28
rs950716	5	A	G	0.862342	0.998916	0.026845	0.00611881	1.1e-05
rs9824196	3	G	T	0.280449	0.994117	-0.0217649	0.00458971	2.1e-06
rs9986829	7	G	A	0.493701	0.991227	-0.0600342	0.00426975	6.7e-45

## Sheet: instrument_SHBG
SNP	CHR	EA	NEA	EAF	INFO	BETA	SE	Pvalue
rs10027275	4	G	C	0.258674	0.98387	0.0324256	0.00335769	4.6e-22
rs1005421	14	T	C	0.415409	0.979853	-0.0163388	0.00276532	3.5e-09
rs10069690	5	C	T	0.742082	1	0.0177217	0.00334756	1.2e-07
rs10083137	12	A	G	0.965514	0.994723	0.0492594	0.00691735	1.1e-12
rs10107182	8	C	T	0.336554	0.996499	-0.0309096	0.00312529	4.6e-23
rs10116426	9	A	C	0.568161	0.988817	-0.0218605	0.00307683	1.2e-12
rs10153800	2	G	A	0.770341	0.998352	-0.0166116	0.00364331	5.1e-06
rs1037169	11	T	C	0.312274	0.99369	0.0276525	0.00309732	4.3e-19
rs10411958	19	T	C	0.467778	0.993288	-0.01595	0.00310389	2.8e-07
rs10421262	19	T	G	0.575993	0.968705	0.0253617	0.00276928	5.3e-20
rs1058319	20	C	T	0.865224	0.947878	-0.0214024	0.00462228	3.7e-06
rs10822153	10	C	A	0.528805	0.999632	-0.154426	0.00288741	1.1E-623
rs10864086	1	C	A	0.255655	0.989147	0.0384505	0.00340759	1.6e-29
rs10868080	9	T	A	0.255035	0.999643	0.0509655	0.00333176	8e-53
rs10871794	18	A	G	0.697574	0.989669	0.0142297	0.003375	2.5e-05
rs10895277	11	A	G	0.659218	0.989351	0.0248944	0.00299419	9.2e-17
rs11111274	12	G	A	0.262633	1	0.0178303	0.00348333	3.1e-07
rs111643014	6	G	A	0.972538	0.9913	-0.0578911	0.00909908	2e-10
rs111767734	17	T	G	0.988358	0.97674	0.0808225	0.0135079	2.2e-09
rs111917063	18	C	G	0.978951	0.965518	0.0414169	0.0091543	6.1e-06
rs111981233	19	T	G	0.921255	1	-0.0643832	0.00551482	1.7e-31
rs112352679	22	T	C	0.810488	0.990533	0.0222698	0.00374401	2.7e-09
rs114165349	1	G	C	0.976797	0.984807	0.217285	0.00969857	3.6e-111
rs114949263	7	T	C	0.888787	0.990701	-0.0441474	0.00447547	5.9e-23
rs11539938	19	T	C	0.579003	0.920778	-0.0252319	0.00320611	3.5e-15
rs11601507	11	C	A	0.93105	1	-0.0356479	0.0056563	2.9e-10
rs11621792	14	C	T	0.546134	0.984443	0.0307933	0.00295441	2e-25
rs116338429	13	C	T	0.8292	0.896953	-0.0243567	0.00407961	2.4e-09
rs11641834	16	C	T	0.566708	0.992142	0.0276715	0.00295517	7.7e-21
rs11655704	17	T	C	0.684976	1	-0.0768067	0.00313294	1e-132
rs11666245	19	G	A	0.952839	1	0.036533	0.00687602	1.1e-07
rs11732763	4	G	A	0.894333	0.993871	-0.0314203	0.00464238	1.3e-11
rs11734408	4	A	G	0.706229	0.997152	-0.0185582	0.00312822	3e-09
rs11739158	5	C	T	0.572142	1	-0.0204972	0.00285083	6.5e-13
rs11743810	5	C	T	0.439891	0.995865	-0.0223164	0.00316234	1.7e-12
rs11751920	6	G	C	0.978132	0.99744	-0.0567403	0.0101434	2.2e-08
rs11856926	15	G	A	0.551221	0.984901	0.0276534	0.00291545	2.4e-21
rs11867902	17	G	A	0.973568	0.988996	0.0487639	0.00940899	2.2e-07
rs11994858	8	A	G	0.345749	0.996746	-0.0294338	0.00311109	3.1e-21
rs12059956	1	G	A	0.582841	0.998407	0.0177626	0.00304307	5.3e-09
rs1229492	7	T	C	0.268241	0.981628	0.0262311	0.00339691	1.1e-14
rs12364060	11	C	T	0.762747	0.992844	-0.0178193	0.00360481	7.7e-07
rs12454712	18	T	C	0.623016	1	-0.0149067	0.00299996	6.7e-07
rs12536766	7	G	T	0.430925	0.981101	-0.0126129	0.00338306	0.00019
rs12543287	8	G	C	0.629224	0.983092	-0.0240043	0.00299401	1.1e-15
rs1260326	2	T	C	0.393489	1	-0.0891314	0.0029752	3.5e-197
rs12690320	23	G	A	0.557719	0.965907	0.0117968	0.00227898	2.3e-07
rs12694450	2	T	C	0.324277	0.932073	0.0170452	0.00296875	9.4e-09
rs12696304	3	C	G	0.734658	1	-0.0203942	0.00336073	1.3e-09
rs12705095	7	T	G	0.817697	0.999846	-0.041278	0.00361967	4e-30
rs12797706	11	G	A	0.765454	0.980651	-0.0298801	0.00356556	5.3e-17
rs12818938	12	T	G	0.832037	0.972519	0.0228401	0.00414106	3.5e-08
rs12928099	16	C	A	0.705324	0.997888	-0.021815	0.00339958	1.4e-10
rs12950562	17	C	T	0.384608	0.9939	-0.0259751	0.00292694	7e-19
rs13042148	20	C	T	0.843974	0.996875	0.0279281	0.00404546	5.1e-12
rs13108218	4	A	G	0.381917	0.98165	0.0562641	0.00304214	2.3e-76
rs13280055	8	G	A	0.865993	0.955109	0.0180125	0.0040732	9.8e-06
rs13315174	3	G	A	0.783926	0.998305	0.018552	0.00327983	1.5e-08
rs13379043	14	T	C	0.720093	0.95868	-0.0196091	0.00316348	5.7e-10
rs13389219	2	C	T	0.606001	0.999668	-0.0259981	0.00289436	2.7e-19
rs1349852	4	A	C	0.524713	0.983094	-0.0478044	0.0029313	8.6e-60
rs1351394	12	T	C	0.491321	1	0.0172771	0.00289376	2.4e-09
rs138529890	2	G	A	0.961979	0.954947	-0.0598958	0.00779914	1.6e-14
rs139974673	15	T	C	0.975052	0.993672	0.170863	0.00924784	3.2e-76
rs140386498	1	A	T	0.987114	1	-0.0810464	0.0130986	6.1e-10
rs140584594	1	A	G	0.269236	1	0.0294517	0.00335091	1.5e-18
rs1418334	23	A	G	0.610019	0.998329	-0.093865	0.00209049	2.9E-440
rs143709973	11	A	C	0.954487	0.973656	0.0285514	0.00620085	4.1e-06
rs144647926	1	G	A	0.912322	0.990638	-0.0299844	0.00502281	2.4e-09
rs144794875	19	A	G	0.854992	0.95822	-0.0214001	0.00441911	1.3e-06
rs148427769	23	C	G	0.970992	0.991815	-0.0347658	0.0060976	1.2e-08
rs149624078	15	C	T	0.986235	0.947539	0.229025	0.0124199	6.3e-76
rs1567353	9	C	G	0.693105	0.992214	0.0145027	0.00326205	8.8e-06
rs1570516	9	T	C	0.76578	1	0.0134762	0.00328286	4e-05
rs157935	7	T	G	0.696156	0.993747	-0.0281376	0.00315066	4.2e-19
rs1640267	19	T	C	0.714941	0.992533	-0.0403157	0.00315917	2.7e-37
rs17036326	3	A	G	0.878199	1	-0.0395243	0.00474551	8.2e-17
rs17050272	2	G	A	0.590263	1	-0.0155597	0.00279095	2.5e-08
rs17145750	7	C	T	0.838646	1	-0.0265752	0.00404657	5.1e-11
rs17185536	6	C	T	0.756046	0.989022	-0.0122356	0.00327981	0.00019
rs1730865	1	G	T	0.345267	0.99185	0.0623468	0.00303383	7.6e-94
rs174528	11	T	C	0.619604	0.994644	0.0193156	0.0028582	1.4e-11
rs17583875	1	G	A	0.978622	1	-0.0550339	0.00983109	2.2e-08
rs17669311	17	G	A	0.610767	0.973008	0.023444	0.00297907	3.6e-15
rs17747324	10	T	C	0.772237	0.988161	0.0136999	0.00315391	1.4e-05
rs1782652	10	T	A	0.619676	0.971179	0.0317007	0.0028949	6.6e-28
rs1788641	18	A	G	0.687014	0.995427	0.015956	0.00340255	2.7e-06
rs1799831	7	C	T	0.843366	0.992481	0.0210306	0.00413445	3.6e-07
rs1799941	17	G	A	0.738587	0.992699	-0.296163	0.00330366	6.7E-1748
rs1801689	17	A	C	0.970279	1	0.0824261	0.0085243	4.1e-22
rs180956060	23	G	A	0.896514	0.726333	0.030879	0.0037345	1.4e-16
rs1859690	7	A	G	0.933302	1	-0.0378401	0.00566386	2.4e-11
rs1870927	1	T	A	0.379561	0.989398	-0.0160017	0.00320423	5.9e-07
rs1871395	12	A	G	0.848501	0.994655	0.0800095	0.00402592	6.9e-88
rs187437	7	G	A	0.546811	0.993319	0.0200095	0.00291152	6.3e-12
rs1883783	1	T	G	0.43045	0.994403	0.0136558	0.00336637	5e-05
rs1890426	6	T	C	0.599476	0.999516	-0.0191166	0.00312581	9.6e-10
rs190712692	19	G	A	0.946569	0.937123	-0.032409	0.00632895	3e-07
rs198384	1	G	A	0.448923	0.988353	-0.0154209	0.00297707	2.2e-07
rs1991401	17	A	G	0.686907	0.984915	-0.0163551	0.00315348	2.1e-07
rs199910997	6	A	G	0.440187	0.768434	0.0243097	0.00357768	1.1e-11
rs200138078	23	T	C	0.147814	0.968578	-0.0161508	0.00301076	8.1e-08
rs2002094	17	C	A	0.907129	1	0.0285108	0.00534638	9.7e-08
rs202200760	19	G	C	0.96149	0.837328	-0.172929	0.00832362	7.2e-96
rs2106727	7	A	G	0.362572	0.997848	-0.0122485	0.00286167	1.9e-05
rs2106854	5	C	T	0.813942	0.996013	-0.0184076	0.00396404	3.4e-06
rs211644	23	T	C	0.309557	0.858889	-0.0142954	0.00258414	3.2e-08
rs2156805	11	A	G	0.492028	0.99012	-0.0135174	0.00281787	1.6e-06
rs2197771	2	G	T	0.368348	0.996375	0.0131173	0.00306335	1.9e-05
rs2216707	5	C	T	0.829501	0.988252	0.0190259	0.00347832	4.5e-08
rs2222018	2	C	A	0.351884	0.999674	0.0315744	0.00310029	2.3e-24
rs2234694	21	A	C	0.955715	1	0.0292454	0.00631797	3.7e-06
rs2238799	22	A	G	0.610714	0.988747	-0.016783	0.00252741	3.1e-11
rs2239222	14	A	G	0.651342	0.982161	-0.025296	0.00316698	1.4e-15
rs2247213	1	G	A	0.670941	0.998817	0.0326716	0.0030078	1.7e-27
rs2259305	10	G	A	0.523505	0.999638	0.0287502	0.00299565	8.2e-22
rs2275560	1	G	A	0.745045	0.78392	0.0165917	0.00346531	1.7e-06
rs2277283	11	T	C	0.681976	0.975797	-0.0194156	0.00336294	7.8e-09
rs2283760	23	T	C	0.811011	0.956797	-0.0130786	0.00264422	7.6e-07
rs2287322	17	A	G	0.776954	0.998562	-0.0461186	0.00341807	1.7e-41
rs2288004	16	G	C	0.619564	1	0.0160072	0.00285804	2.1e-08
rs234051	3	A	G	0.283769	1	0.0195438	0.00304924	1.5e-10
rs2431752	5	G	A	0.893972	0.997348	-0.0238857	0.00502204	2e-06
rs246192	16	G	C	0.481557	0.989554	0.0199697	0.0028226	1.5e-12
rs2564923	3	A	G	0.443045	0.996226	0.0177498	0.00282784	3.5e-10
rs2721195	8	T	C	0.474471	0.989311	0.0284252	0.00281303	5.3e-24
rs2820441	1	A	C	0.681546	1	-0.0171296	0.00291127	4e-09
rs28507491	4	G	A	0.623979	0.998008	-0.0326006	0.00299894	1.6e-27
rs28562483	15	G	T	0.871359	0.969603	0.0240633	0.00501279	1.6e-06
rs28650012	16	G	C	0.271108	0.996134	0.0175139	0.00306208	1.1e-08
rs28929474	14	C	T	0.980034	1	-0.336671	0.0102595	3.6e-236
rs2905801	17	C	T	0.295262	0.99879	-0.0345745	0.0032464	1.7e-26
rs29681	5	C	T	0.122293	0.968041	-0.0207643	0.00434006	1.7e-06
rs3006593	10	G	C	0.619967	0.998553	-0.0194014	0.00322384	1.8e-09
rs329122	5	G	A	0.580973	0.996163	0.0141008	0.00294101	1.6e-06
rs34006916	16	G	A	0.945451	0.984988	0.0426656	0.00694848	8.2e-10
rs34255979	19	C	T	0.8806	0.994732	-0.066118	0.00438436	2.2e-51
rs34372369	7	G	A	0.94842	1	-0.0544917	0.00720489	3.9e-14
rs34390319	10	T	C	0.899697	0.980434	-0.038113	0.00533667	9.2e-13
rs34651	5	C	T	0.0808089	0.979482	-0.0241537	0.00511631	2.3e-06
rs35067979	1	C	T	0.929375	0.906564	0.0401204	0.00689608	6e-09
rs35234337	9	C	T	0.742201	0.991773	0.017823	0.00334898	1e-07
rs35526088	1	G	T	0.613575	0.991681	-0.0169531	0.00313599	6.4e-08
rs35654957	4	T	C	0.629482	0.984106	0.0195963	0.00310639	2.8e-10
rs35824797	19	C	T	0.921395	0.993995	0.0361998	0.00497348	3.4e-13
rs36013981	17	A	G	0.6032	0.993836	0.0159145	0.0026896	3.3e-09
rs36086195	1	C	T	0.421015	0.996606	-0.0410745	0.003023	4.8e-42
rs36103835	4	C	T	0.751146	0.986532	-0.018728	0.00339603	3.5e-08
rs36108764	16	G	A	0.80494	0.993757	0.0223222	0.00364451	9.1e-10
rs3742366	14	T	C	0.653693	0.994665	-0.0207743	0.00289864	7.7e-13
rs3746575	20	C	G	0.403243	0.954073	-0.0419269	0.0031623	4e-40
rs3747647	2	G	C	0.782238	0.949099	-0.0211112	0.00354911	2.7e-09
rs3780190	9	A	G	0.454297	0.99347	-0.0306942	0.00302263	3.2e-24
rs3781085	10	G	T	0.41427	0.998226	-0.0137478	0.00253461	5.8e-08
rs3782735	12	G	A	0.400435	0.95003	-0.0152854	0.00302077	4.2e-07
rs3795128	20	T	C	0.516655	0.997967	-0.0235372	0.00299736	4.1e-15
rs3812275	7	A	C	0.59704	0.998795	-0.0176965	0.003024	4.9e-09
rs3927496	10	T	A	0.427417	1	-0.023063	0.00297176	8.4e-15
rs40270	5	A	C	0.227723	0.997935	0.0346816	0.00351341	5.5e-23
rs4077285	19	C	G	0.0934807	0.984669	-0.0274296	0.00559484	9.5e-07
rs41284816	13	G	T	0.98106	0.957475	-0.0424236	0.00976347	1.4e-05
rs41412647	22	C	A	0.430213	0.968452	0.0252683	0.00291039	3.9e-18
rs4333851	1	G	A	0.846172	0.995592	-0.0201792	0.00427221	2.3e-06
rs445	7	C	T	0.905767	1	0.0330169	0.00525765	3.4e-10
rs45490496	14	A	T	0.386876	0.991135	0.0209106	0.00302001	4.4e-12
rs45512696	19	C	T	0.82487	1	-0.0477425	0.00366743	9.7e-39
rs4645936	11	G	A	0.947152	0.982319	0.0328433	0.00617895	1.1e-07
rs4673528	2	T	C	0.443288	0.992045	-0.0136111	0.00305254	8.2e-06
rs4675682	2	T	C	0.540019	0.996515	0.0218619	0.00272837	1.1e-15
rs4714001	6	G	A	0.359695	0.99848	0.0111497	0.00302004	0.00022
rs4715316	6	C	T	0.355306	0.996121	-0.0213586	0.00301767	1.5e-12
rs4725944	7	G	C	0.610919	0.996651	-0.0200174	0.00293589	9.2e-12
rs4762755	12	C	T	0.429992	0.968711	-0.0195031	0.00326827	2.4e-09
rs4782568	16	C	G	0.547934	0.986505	-0.0357759	0.00292489	2.1e-34
rs4809604	20	T	G	0.57436	0.977311	0.0159289	0.00312735	3.5e-07
rs4812336	20	G	A	0.697847	0.996948	-0.0190766	0.00325801	4.8e-09
rs4841133	8	A	G	0.0913801	0.999396	-0.0514558	0.00502461	1.3e-24
rs4860987	4	A	T	0.739675	0.890733	-0.071732	0.00354124	3.1e-91
rs4979372	9	T	C	0.51265	0.988788	-0.0302408	0.00290561	2.3e-25
rs4988308	11	A	G	0.443424	0.98798	-0.0122455	0.00286097	1.9e-05
rs501470	6	T	G	0.525013	0.997189	-0.036536	0.00292738	9.5e-36
rs540730	12	T	C	0.246203	0.999188	0.0422864	0.00330731	2e-37
rs55646464	5	G	T	0.699629	0.996273	0.0169652	0.00326535	2e-07
rs55855238	18	T	C	0.350794	1	-0.0200468	0.00277531	5.1e-13
rs55962409	16	C	A	0.706988	0.985741	0.0189905	0.00340106	2.4e-08
rs56187480	15	G	A	0.655861	0.992928	0.0308346	0.0029966	7.8e-25
rs56196860	12	C	A	0.968405	1	-0.0440077	0.00813948	6.4e-08
rs56237852	9	C	A	0.826442	0.999287	0.0178316	0.00406664	1.2e-05
rs56332871	15	C	A	0.728968	0.991198	-0.07187	0.00324071	5.7e-109
rs5749082	22	T	A	0.293564	0.999663	0.022176	0.00320697	4.7e-12
rs58321169	6	C	T	0.734317	0.992359	0.0178307	0.00363891	9.6e-07
rs591939	17	A	G	0.750133	0.995919	0.0231548	0.00338765	8.2e-12
rs59708846	1	G	A	0.923641	0.993274	-0.0496222	0.00555291	4e-19
rs60018147	19	A	G	0.878933	0.901529	-0.0282111	0.00427286	4e-11
rs6005840	22	A	G	0.327642	0.998995	0.0402993	0.00315705	2.6e-37
rs61929307	12	T	G	0.659589	0.996166	-0.0148074	0.00303261	1e-06
rs62012358	15	A	G	0.665386	0.981875	-0.0191032	0.00299386	1.8e-10
rs62134282	19	C	T	0.499046	0.993623	-0.0173646	0.00302993	1e-08
rs62182125	2	G	A	0.448996	0.992592	0.0153019	0.00276299	3.1e-08
rs62195072	2	T	C	0.674695	0.99361	-0.0188678	0.002941	1.4e-10
rs62394490	6	A	T	0.594973	0.988318	-0.0262515	0.00292551	2.9e-19
rs62442919	7	A	G	0.381979	0.972502	0.0168073	0.00299393	2e-08
rs62580766	9	C	T	0.817783	0.994143	-0.0241065	0.00379528	2.1e-10
rs62618693	11	C	T	0.954336	1	-0.0432724	0.0072865	2.9e-09
rs631695	11	T	G	0.417588	0.995605	0.039418	0.00290755	7.2e-42
rs6480299	10	C	G	0.330806	0.997588	0.0262555	0.00325699	7.5e-16
rs6595447	5	T	C	0.807245	0.99025	0.0205554	0.00380631	6.7e-08
rs6632893	23	A	C	0.706546	0.983574	0.013422	0.00234909	1.1e-08
rs665731	11	C	T	0.809806	0.980042	-0.0183284	0.00401514	5e-06
rs6736913	2	A	G	0.0214378	1	0.0793549	0.0100104	2.2e-15
rs6750410	2	A	G	0.934895	0.990876	0.0431622	0.00600413	6.5e-13
rs67527887	19	C	T	0.486633	0.85134	-0.0196442	0.00303364	9.5e-11
rs6792725	3	A	G	0.305898	0.935306	-0.0268857	0.0029665	1.3e-19
rs6831352	4	T	C	0.302419	0.997238	0.0474352	0.00319184	5.9e-50
rs687339	3	C	T	0.228525	0.996981	0.0671587	0.00340756	1.8e-86
rs6900473	6	A	G	0.311589	0.998161	0.0218691	0.00307295	1.1e-12
rs6939861	6	G	A	0.738264	0.969774	0.0289858	0.00337848	9.5e-18
rs6950023	7	T	G	0.185736	0.995424	-0.0756602	0.00372243	7.7e-92
rs6965401	7	G	A	0.936332	0.985957	0.0323375	0.00656831	8.5e-07
rs7096937	10	T	C	0.268302	0.98925	0.0241886	0.00318474	3.1e-14
rs7175361	15	G	A	0.842152	1	-0.0220431	0.00397466	2.9e-08
rs7210574	17	T	C	0.671697	0.993363	-0.0221762	0.00290616	2.3e-14
rs7254776	19	T	C	0.648513	0.988686	-0.0129179	0.00281343	4.4e-06
rs72663907	4	T	G	0.877016	0.925404	0.0311896	0.00460088	1.2e-11
rs72683923	14	T	C	0.980218	1	-0.0779563	0.0102791	3.4e-14
rs72708162	1	G	T	0.92079	0.998477	-0.0405771	0.00562841	5.6e-13
rs72729610	4	A	G	0.833368	1	0.0221892	0.00359373	6.6e-10
rs72753908	15	C	T	0.924925	0.987488	0.0248733	0.00594166	2.8e-05
rs7286550	22	G	A	0.701677	0.998931	0.0172067	0.00303036	1.4e-08
rs72948115	2	C	T	0.904742	1	0.0281678	0.00497776	1.5e-08
rs73109480	7	C	T	0.928623	0.989547	-0.0322293	0.00534414	1.6e-09
rs7314285	12	T	G	0.931833	1	-0.0696864	0.00557003	6.5e-36
rs73266316	23	C	T	0.927988	0.643405	-0.029381	0.00443477	3.5e-11
rs73547906	23	C	T	0.712278	0.988652	0.0139331	0.00224265	5.2e-10
rs73631501	23	C	T	0.902622	0.987696	-0.0274216	0.00339243	6.3e-16
rs738409	22	C	G	0.783915	1	-0.0734323	0.00361881	1.5e-91
rs73909848	20	A	G	0.927197	0.995476	-0.0345355	0.00574639	1.9e-09
rs75130744	12	G	C	0.928372	0.99579	0.073518	0.00554375	3.9e-40
rs75170914	14	C	T	0.744257	0.998222	-0.0300514	0.0032596	3e-20
rs75349541	8	C	T	0.86728	0.994547	0.0213016	0.00418728	3.6e-07
rs7540115	1	A	C	0.181467	0.996211	-0.0231448	0.00357738	9.8e-11
rs7623513	3	A	C	0.870754	0.985503	-0.0232846	0.00434815	8.6e-08
rs7631981	3	G	A	0.696785	0.976456	0.0165934	0.00302099	4e-08
rs7655064	4	T	C	0.874617	0.994521	0.0195599	0.00394274	7e-07
rs76895963	12	T	G	0.979018	0.812109	-0.139403	0.0113962	2.1e-34
rs7694379	4	G	A	0.566701	1	0.0496317	0.00292961	2.2e-64
rs7735249	5	C	G	0.887312	0.988357	0.0425017	0.00456192	1.2e-20
rs7780562	7	A	C	0.206865	0.977908	-0.0193414	0.0038781	6.1e-07
rs7808613	7	C	G	0.75515	0.986536	0.0178108	0.00360449	7.8e-07
rs78319058	20	C	T	0.977737	1	-0.0570485	0.0092137	6e-10
rs78444298	1	G	A	0.980659	1	0.0643028	0.00976158	4.5e-11
rs78890745	4	G	A	0.890766	0.989315	-0.032251	0.00485339	3e-11
rs7892835	23	G	A	0.854049	0.989087	0.0201818	0.0026118	1.1e-14
rs79287178	3	G	A	0.968208	0.902148	0.0897268	0.00857494	1.3e-25
rs79354983	5	A	G	0.904714	0.998675	0.0401144	0.00475727	3.4e-17
rs79717793	10	G	A	0.84446	0.999668	0.0580735	0.00395837	9.9e-49
rs8030357	15	G	T	0.283978	0.993167	0.0241224	0.0031751	3e-14
rs8038032	15	A	G	0.6773	1	-0.0249107	0.00325282	1.9e-14
rs8038465	15	C	T	0.574255	1	-0.0144973	0.00283836	3.3e-07
rs8066941	17	T	G	0.76084	0.995343	0.0362663	0.00341104	2.1e-26
rs8176526	2	C	T	0.730153	0.993007	0.0146783	0.0038197	0.00012
rs820503	9	C	A	0.862515	0.994687	0.0275414	0.00427644	1.2e-10
rs856534	10	G	A	0.613694	0.997535	-0.0254021	0.00307369	1.4e-16
rs860262	7	C	A	0.498138	0.999338	-0.0227096	0.0029049	5.4e-15
rs864899	12	A	G	0.41629	0.980312	0.0213471	0.0028976	1.7e-13
rs876435	8	G	A	0.409864	0.9818	0.0178022	0.00276465	1.2e-10
rs904801	16	G	A	0.730616	0.987956	-0.0239876	0.00325119	1.6e-13
rs907866	2	G	A	0.554846	0.99311	0.0171205	0.00258293	3.4e-11
rs9266184	6	T	G	0.681606	0.950922	0.0246325	0.00310462	2.1e-15
rs9379084	6	G	A	0.884573	0.93899	0.0368506	0.00460254	1.2e-15
rs9697210	9	G	A	0.854694	0.995989	0.0419139	0.00409743	1.5e-24
rs9738226	12	A	G	0.376994	0.999091	-0.0479233	0.0031151	2.1e-53
rs9914426	17	G	C	0.539157	0.997768	0.018751	0.00284631	4.5e-11
rs997907	10	A	C	0.496109	0.995791	-0.0192743	0.00305823	2.9e-10

## Sheet: all_univarableMR_estimates
Outcome	Exposure	method	SNPs	Beta	SE	Pvalue	OR	95% Lower CI	95% Upper CI
BCC UKB males	pattern baldness (males)	MR Egger	472	0.229229	0.0857347	0.00776311	1.26	1.06	1.49
BCC UKB males	pattern baldness (males)	Weighted median	472	0.0475137	0.0519541	0.360438	1.05	0.95	1.16
BCC UKB males	pattern baldness (males)	Inverse variance weighte	472	0.141587	0.0454531	0.00183942	1.15	1.05	1.26
BCC UKB males	pattern baldness (males)	Simple mode	472	0.0941999	0.127386	0.459981	1.1	0.86	1.41
BCC UKB males	pattern baldness (males)	Weighted mode	472	0.00126243	0.0709716	0.985816	1	0.87	1.15
SCC UKB males	pattern baldness (males)	MR Egger	472	0.212761	0.106773	0.046878	1.24	1	1.53
SCC UKB males	pattern baldness (males)	Weighted median	472	0.217651	0.0813348	0.00745097	1.24	1.06	1.46
SCC UKB males	pattern baldness (males)	Inverse variance weighte	472	0.266853	0.0565284	2.35e-06	1.31	1.17	1.46
SCC UKB males	pattern baldness (males)	Simple mode	472	0.268795	0.188845	0.155293	1.31	0.9	1.89
SCC UKB males	pattern baldness (males)	Weighted mode	472	0.202996	0.0998503	0.0426122	1.23	1.01	1.49
KC UKB males	pattern baldness (males)	MR Egger	472	0.207544	0.0779072	0.00798725	1.23	1.06	1.43
KC UKB males	pattern baldness (males)	Weighted median	472	0.049883	0.0462431	0.280716	1.05	0.96	1.15
KC UKB males	pattern baldness (males)	Inverse variance weighted	472	0.156802	0.0412656	0.000144798	1.17	1.08	1.27
KC UKB males	pattern baldness (males)	Simple mode	472	0.0411215	0.113361	0.716955	1.04	0.83	1.3
KC UKB males	pattern baldness (males)	Weighted mode	472	-0.0136631	0.0622626	0.8264	0.99	0.87	1.11
BCC QSKIN males	pattern baldness (males)	MR Egger	471	0.468124	0.251223	0.0630342	1.6	0.98	2.61
BCC QSKIN males	pattern baldness (males)	Weighted median	471	-0.0337169	0.191146	0.859985	0.97	0.66	1.41
BCC QSKIN males	pattern baldness (males)	Inverse variance weighted	471	0.0932019	0.133592	0.48539	1.1	0.84	1.43
BCC QSKIN males	pattern baldness (males)	Simple mode	471	-0.792023	0.461098	0.0865116	0.45	0.18	1.12
BCC QSKIN males	pattern baldness (males)	Weighted mode	471	-0.231719	0.258355	0.370231	0.79	0.48	1.32
SCC QSKIN males	pattern baldness (males)	MR Egger	471	0.658956	0.333072	0.0484661	1.93	1.01	3.71
SCC QSKIN males	pattern baldness (males)	Weighted median	471	0.0717556	0.252645	0.776397	1.07	0.65	1.76
SCC QSKIN males	pattern baldness (males)	Inverse variance weighted	471	0.0811339	0.177186	0.647022	1.08	0.77	1.53
SCC QSKIN males	pattern baldness (males)	Simple mode	471	-0.274737	0.630595	0.66327	0.76	0.22	2.61
SCC QSKIN males	pattern baldness (males)	Weighted mode	471	0.127768	0.374215	0.732932	1.14	0.55	2.37
KC QSKIN males	pattern baldness (males)	MR Egger	470	0.397692	0.178401	0.0262742	1.49	1.05	2.11
KC QSKIN males	pattern baldness (males)	Weighted median	470	-0.0586091	0.133962	0.661745	0.94	0.73	1.23
KC QSKIN males	pattern baldness (males)	Inverse variance weighted	470	0.0262173	0.0943517	0.781114	1.03	0.85	1.24
KC QSKIN males	pattern baldness (males)	Simple mode	470	-0.23554	0.320767	0.463131	0.79	0.42	1.48
KC QSKIN males	pattern baldness (males)	Weighted mode	470	0.0060458	0.194185	0.975176	1.01	0.69	1.47
melanoma Phase2 males	pattern baldness (males)	MR Egger	364	-6.81e-08	0.000139154	0.99961	1	1	1
melanoma Phase2 males	pattern baldness (males)	Weighted median	364	2.27e-07	9.59e-05	0.998114	1	1	1
melanoma Phase2 males	pattern baldness (males)	Inverse variance weighted	364	-0.00868736	0.0434443	0.841508	0.99	0.91	1.08
melanoma Phase2 males	pattern baldness (males)	Simple mode	364	0.256828	0.136626	0.060756	1.29	0.99	1.69
melanoma Phase2 males	pattern baldness (males)	Weighted mode	364	0.00916443	0.0128167	0.474939	1.01	0.98	1.03
BCC UKB males	free testosterone (males)	MR Egger	86	-0.0892922	0.154048	0.563711	0.91	0.68	1.24
BCC UKB males	free testosterone (males)	Weighted median	86	-0.0467944	0.105571	0.657586	0.95	0.78	1.17
BCC UKB males	free testosterone (males)	Inverse variance weighted	86	-0.0163572	0.0841991	0.845966	0.98	0.83	1.16
BCC UKB males	free testosterone (males)	Simple mode	86	0.418218	0.215217	0.0552968	1.52	1	2.32
BCC UKB males	free testosterone (males)	Weighted mode	86	-0.0959383	0.119291	0.423501	0.91	0.72	1.15
SCC UKB males	free testosterone (males)	MR Egger	86	-0.0587342	0.199251	0.768893	0.94	0.64	1.39
SCC UKB males	free testosterone (males)	Weighted median	86	-0.132483	0.144034	0.357675	0.88	0.66	1.16
SCC UKB males	free testosterone (males)	Inverse variance weighted	86	-0.0801635	0.108776	0.461147	0.92	0.75	1.14
SCC UKB males	free testosterone (males)	Simple mode	86	-0.388874	0.283575	0.173882	0.68	0.39	1.18
SCC UKB males	free testosterone (males)	Weighted mode	86	-0.168288	0.161845	0.301378	0.85	0.62	1.16
KC UKB males	free testosterone (males)	MR Egger	86	-0.102477	0.1397	0.465266	0.9	0.69	1.19
KC UKB males	free testosterone (males)	Weighted median	86	-0.0955993	0.0873114	0.27355	0.91	0.77	1.08
KC UKB males	free testosterone (males)	Inverse variance weighted	86	-0.0387772	0.0763226	0.611404	0.96	0.83	1.12
KC UKB males	free testosterone (males)	Simple mode	86	0.15282	0.201855	0.451097	1.17	0.78	1.73
KC UKB males	free testosterone (males)	Weighted mode	86	-0.108091	0.0923485	0.245085	0.9	0.75	1.08
BCC QSKIN males	free testosterone (males)	MR Egger	74	-0.154328	0.448971	0.732046	0.86	0.36	2.07
BCC QSKIN males	free testosterone (males)	Weighted median	74	-0.12137	0.354814	0.732301	0.89	0.44	1.78
BCC QSKIN males	free testosterone (males)	Inverse variance weighted	74	-0.0771759	0.245689	0.753429	0.93	0.57	1.5
BCC QSKIN males	free testosterone (males)	Simple mode	74	-0.277468	0.653213	0.672251	0.76	0.21	2.73
BCC QSKIN males	free testosterone (males)	Weighted mode	74	-0.277468	0.396803	0.486613	0.76	0.35	1.65
SCC QSKIN males	free testosterone (males)	MR Egger	74	0.5743	0.566872	0.314403	1.78	0.58	5.39
SCC QSKIN males	free testosterone (males)	Weighted median	74	0.230596	0.481583	0.63206	1.26	0.49	3.24
SCC QSKIN males	free testosterone (males)	Inverse variance weighted	74	0.0713811	0.315057	0.820761	1.07	0.58	1.99
SCC QSKIN males	free testosterone (males)	Simple mode	74	0.198674	0.891596	0.82429	1.22	0.21	7
SCC QSKIN males	free testosterone (males)	Weighted mode	74	0.072499	0.589571	0.90247	1.08	0.34	3.41
KC QSKIN males	free testosterone (males)	MR Egger	74	0.161308	0.362874	0.657994	1.18	0.58	2.39
KC QSKIN males	free testosterone (males)	Weighted median	74	-0.0902369	0.255265	0.723711	0.91	0.55	1.51
KC QSKIN males	free testosterone (males)	Inverse variance weighted	74	-0.0276861	0.200735	0.890301	0.97	0.66	1.44
KC QSKIN males	free testosterone (males)	Simple mode	74	0.13775	0.452617	0.761734	1.15	0.47	2.79
KC QSKIN males	free testosterone (males)	Weighted mode	74	-0.0277959	0.291549	0.924307	0.97	0.55	1.72
melanoma Phase2 males	free testosterone (males)	MR Egger	74	-0.222593	0.187772	0.23974	0.8	0.55	1.16
melanoma Phase2 males	free testosterone (males)	Weighted media	74	-0.120424	0.119144	0.312141	0.89	0.7	1.12
melanoma Phase2 males	free testosterone (males)	Inverse variance weighted	74	-0.0111083	0.0990462	0.910702	0.99	0.81	1.2
melanoma Phase2 males	free testosterone (males)	Simple mode	74	0.0197071	0.219876	0.928828	1.02	0.66	1.57
melanoma Phase2 males	free testosterone (males)	Weighted mode	74	-0.124138	0.118549	0.298487	0.88	0.7	1.11
BCC UKB males	Hair colour	MR Egger	357	0.449619	0.0687284	2.12e-10	1.57	1.37	1.79
BCC UKB males	Hair colour	Weighted median	357	0.216616	0.107203	0.0433185	1.24	1.01	1.53
BCC UKB males	Hair colour	Inverse variance weighted	357	0.270247	0.0585734	3.95e-06	1.31	1.17	1.47
BCC UKB males	Hair colour	Simple mode	357	-0.336248	0.311396	0.280958	0.71	0.39	1.32
BCC UKB males	Hair colour	Weighted mode	357	1.00087	0.088	8.45e-26	2.72	2.29	3.23
SCC UKB males	Hair colour	MR Egger	357	0.49279	0.0878184	4.05e-08	1.64	1.38	1.94
SCC UKB males	Hair colour	Weighted median	357	0.321021	0.167801	0.0557346	1.38	0.99	1.92
SCC UKB males	Hair colour	Inverse variance weighted	357	0.302199	0.0741428	4.58e-05	1.35	1.17	1.56
SCC UKB males	Hair colour	Simple mode	357	-0.185968	0.489901	0.704467	0.83	0.32	2.17
SCC UKB males	Hair colour	Weighted mode	357	0.901044	0.0885345	1.6e-21	2.46	2.07	2.93
KC UKB males	Hair colour	MR Egger	357	0.433453	0.0629524	2.63e-11	1.54	1.36	1.75
KC UKB males	Hair colour	Weighted median	357	0.199027	0.100578	0.047835	1.22	1	1.49
KC UKB males	Hair colour	Inverse variance weighted	357	0.260029	0.0538915	1.4e-06	1.3	1.17	1.44
KC UKB males	Hair colour	Simple mode	357	0.0320361	0.283722	0.910163	1.03	0.59	1.8
KC UKB males	Hair colour	Weighted mode	357	0.944794	0.0853649	1.14e-24	2.57	2.18	3.04
BCC QSKIN males	Hair colour	MR Egger	338	0.825562	0.198697	4.13e-05	2.28	1.55	3.37
BCC QSKIN males	Hair colour	Weighted median	338	0.52567	0.376417	0.162561	1.69	0.81	3.54
BCC QSKIN males	Hair colour	Inverse variance weighted	338	0.634796	0.164904	0.000118368	1.89	1.37	2.61
BCC QSKIN males	Hair colour	Simple mode	338	0.854761	1.07148	0.425585	2.35	0.29	19.2
BCC QSKIN males	Hair colour	Weighted mode	338	2.2964	0.294567	8.05e-14	9.94	5.58	17.7
SCC QSKIN males	Hair colour	MR Egger	337	1.22306	0.275738	1.25e-05	3.4	1.98	5.83
SCC QSKIN males	Hair colour	Weighted median	337	-0.000798918	0.425493	0.998502	1	0.43	2.3
SCC QSKIN males	Hair colour	Inverse variance weighted	337	0.711253	0.230685	0.00204773	2.04	1.3	3.2
SCC QSKIN males	Hair colour	Simple mode	337	2.09884	1.34587	0.119827	8.16	0.58	114.06
SCC QSKIN males	Hair colour	Weighted mode	337	2.55613	0.324442	4.64e-14	12.89	6.82	24.34
KC QSKIN males	Hair colour	MR Egger	338	0.63123	0.151064	3.74e-05	1.88	1.4	2.53
KC QSKIN males	Hair colour	Weighted median	338	0.712406	0.307267	0.0204207	2.04	1.12	3.72
KC QSKIN males	Hair colour	Inverse variance weighted	338	0.453999	0.126169	0.000320259	1.57	1.23	2.02
KC QSKIN males	Hair colour	Simple mode	338	-0.159714	0.740759	0.829424	0.85	0.2	3.64
KC QSKIN males	Hair colour	Weighted mode	338	1.42139	0.159034	2.66e-17	4.14	3.03	5.66
melanoma Phase2 males	Hair colour	MR Egger	337	-0.0931695	0.0717862	0.195223	0.91	0.79	1.05
melanoma Phase2 males	Hair colour	Weighted median	337	3.37e-07	6.48e-05	0.995855	1	1	1
melanoma Phase2 males	Hair colour	Inverse variance weighted	337	8.72e-08	7.98e-05	0.999128	1	1	1
melanoma Phase2 males	Hair colour	Simple mode	337	-0.366528	0.33692	0.277429	0.69	0.36	1.34
melanoma Phase2 males	Hair colour	Weighted mode	337	0.00793997	0.0289587	0.784113	1.01	0.95	1.07
BCC UKB males	SHBG (males)	MR Egger	262	-0.0159972	0.0613209	0.794394	0.98	0.87	1.11
BCC UKB males	SHBG (males)	Weighted median	262	0.0324988	0.0536274	0.544507	1.03	0.93	1.15
BCC UKB males	SHBG (males)	Inverse variance weighted	262	0.0634401	0.0414086	0.12551	1.07	0.98	1.16
BCC UKB males	SHBG (males)	Simple mode	262	0.0260085	0.108773	0.811209	1.03	0.83	1.27
BCC UKB males	SHBG (males)	Weighted mode	262	0.0260085	0.0411214	0.527627	1.03	0.95	1.11
SCC UKB males	SHBG (males)	MR Egger	262	-0.0371859	0.0775698	0.632067	0.96	0.83	1.12
SCC UKB males	SHBG (males)	Weighted median	262	-0.0300784	0.0875642	0.731222	0.97	0.82	1.15
SCC UKB males	SHBG (males)	Inverse variance weighted	262	-0.00517444	0.0520988	0.920884	0.99	0.9	1.1
SCC UKB males	SHBG (males)	Simple mode	262	0.0343591	0.177448	0.846617	1.03	0.73	1.47
SCC UKB males	SHBG (males)	Weighted mode	262	-0.0436308	0.0740702	0.556339	0.96	0.83	1.11
KC UKB males	SHBG (males)	MR Egger	262	-0.0154231	0.0536276	0.773885	0.98	0.89	1.09
KC UKB males	SHBG (males)	Weighted median	262	0.0294911	0.0484226	0.542501	1.03	0.94	1.13
KC UKB males	SHBG (males)	Inverse variance weighted	262	0.04428	0.0361562	0.220694	1.05	0.97	1.12
KC UKB males	SHBG (males)	Simple mode	262	0.108834	0.106271	0.306727	1.11	0.91	1.37
KC UKB males	SHBG (males)	Weighted mode	262	0.027284	0.0377844	0.470881	1.03	0.95	1.11
BCC QSKIN males	SHBG (males)	MR Egger	234	0.139895	0.171555	0.415649	1.15	0.82	1.61
BCC QSKIN males	SHBG (males)	Weighted median	234	-0.0931691	0.190181	0.624207	0.91	0.63	1.32
BCC QSKIN males	SHBG (males)	Inverse variance weighted	234	0.100952	0.116644	0.38678	1.11	0.88	1.39
BCC QSKIN males	SHBG (males)	Simple mode	234	0.313969	0.439609	0.475819	1.37	0.58	3.24
BCC QSKIN males	SHBG (males)	Weighted mode	234	0.109966	0.169034	0.515974	1.12	0.8	1.55
SCC QSKIN males	SHBG (males)	MR Egger	234	0.092308	0.228321	0.686371	1.1	0.7	1.72
SCC QSKIN males	SHBG (males)	Weighted median	234	-0.291173	0.245254	0.235137	0.75	0.46	1.21
SCC QSKIN males	SHBG (males)	Inverse variance weighted	234	5.78e-05	0.155098	0.999703	1	0.74	1.36
SCC QSKIN males	SHBG (males)	Simple mode	234	0.423539	0.575228	0.46229	1.53	0.49	4.72
SCC QSKIN males	SHBG (males)	Weighted mode	234	-0.084762	0.216779	0.69615	0.92	0.6	1.41
KC QSKIN males	SHBG (males)	MR Egger	233	-0.0218632	0.12796	0.864484	0.98	0.76	1.26
KC QSKIN males	SHBG (males)	Weighted median	233	-0.154727	0.140939	0.27228	0.86	0.65	1.13
KC QSKIN males	SHBG (males)	Inverse variance weighted	233	0.0469653	0.0868138	0.588516	1.05	0.88	1.24
KC QSKIN males	SHBG (males)	Simple mode	233	-0.974529	0.391419	0.0134856	0.38	0.18	0.81
KC QSKIN males	SHBG (males)	Weighted mode	233	-0.101943	0.132416	0.442162	0.9	0.7	1.17
melanoma Phase2 males	SHBG (males)	MR Egger	235	-0.0594571	0.0615217	0.334825	0.94	0.84	1.06
melanoma Phase2 males	SHBG (males)	Weighted median	235	-0.0274933	0.0658938	0.676505	0.97	0.86	1.11
melanoma Phase2 males	SHBG (males)	Inverse variance weighted	23	-0.0506462	0.0415367	0.222725	0.95	0.88	1.03
melanoma Phase2 males	SHBG (males)	Simple mode	235	-0.0500255	0.14038	0.721894	0.95	0.72	1.25
melanoma Phase2 males	SHBG (males)	Weighted mode	235	-0.0271662	0.0525493	0.605669	0.97	0.88	1.08
BCC UKB males	Skin colour	MR Egger	86	-1.35313	0.14536	1.42e-14	0.26	0.19	0.34
BCC UKB males	Skin colour	Weighted median	86	-0.893497	0.0873719	1.51e-24	0.41	0.34	0.49
BCC UKB males	Skin colour	Inverse variance weighted	86	-1.22099	0.120545	4.11e-24	0.29	0.23	0.37
BCC UKB males	Skin colour	Simple mode	86	-0.890464	0.421043	0.0373662	0.41	0.18	0.94
BCC UKB males	Skin colour	Weighted mode	86	-0.890464	0.0901012	8.85e-16	0.41	0.34	0.49
SCC UKB males	Skin colour	MR Egger	86	-1.56354	0.16582	8.12e-15	0.21	0.15	0.29
SCC UKB males	Skin colour	Weighted median	86	-1.05817	0.142949	1.34e-13	0.35	0.26	0.46
SCC UKB males	Skin colour	Inverse variance weighted	86	-1.28264	0.142311	2.01e-19	0.28	0.21	0.37
SCC UKB males	Skin colour	Simple mode	86	-1.20081	0.547743	0.0310915	0.3	0.1	0.88
SCC UKB males	Skin colour	Weighted mode	86	-1.05127	0.163165	6.73e-09	0.35	0.25	0.48
KC UKB males	Skin colour	MR Egger	86	-1.32713	0.134013	9.09e-16	0.27	0.2	0.34
KC UKB males	Skin colour	Weighted median	86	-0.877115	0.0810562	2.74e-27	0.42	0.35	0.49
KC UKB males	Skin colour	Inverse variance weighted	86	-1.16339	0.112496	4.57e-25	0.31	0.25	0.39
KC UKB males	Skin colour	Simple mode	86	-0.732218	0.372453	0.0525702	0.48	0.23	1
KC UKB males	Skin colour	Weighted mode	86	-0.870146	0.0796959	7.44e-18	0.42	0.36	0.49
BCC QSKIN males	Skin colour	MR Egger	83	-3.01137	0.387603	2.14e-11	0.05	0.02	0.11
BCC QSKIN males	Skin colour	Weighted median	83	-1.68433	0.344397	1.01e-06	0.19	0.09	0.36
BCC QSKIN males	Skin colour	Inverse variance weighted	83	-2.88788	0.316571	7.35e-20	0.06	0.03	0.1
BCC QSKIN males	Skin colour	Simple mode	83	-3.99666	1.39037	0.00515255	0.02	0	0.28
BCC QSKIN males	Skin colour	Weighted mode	83	-1.63246	0.379633	4.68e-05	0.2	0.09	0.41
SCC QSKIN males	Skin colour	MR Egger	83	-3.61711	0.53254	1.69e-09	0.03	0.01	0.08
SCC QSKIN males	Skin colour	Weighted median	83	-2.30076	0.471617	1.07e-06	0.1	0.04	0.25
SCC QSKIN males	Skin colour	Inverse variance weighted	83	-3.74849	0.433633	5.41e-18	0.02	0.01	0.06
SCC QSKIN males	Skin colour	Simple mode	83	-2.84158	1.70779	0.0999515	0.06	0	1.66
SCC QSKIN males	Skin colour	Weighted mode	83	-2.24719	0.481645	1.18e-05	0.11	0.04	0.27
KC QSKIN males	Skin colour	MR Egger	83	-2.46887	0.285349	3.87e-13	0.08	0.05	0.15
KC QSKIN males	Skin colour	Weighted median	83	-1.45331	0.254861	1.18e-08	0.23	0.14	0.39
KC QSKIN males	Skin colour	Inverse variance weighted	83	-2.3962	0.233387	9.92e-25	0.09	0.06	0.14
KC QSKIN males	Skin colour	Simple mode	83	-3.81367	1.21447	0.00234791	0.02	0	0.24
KC QSKIN males	Skin colour	Weighted mode	83	-1.479	0.271382	5.18e-07	0.23	0.13	0.39
melanoma Phase2 males	Skin colour	MR Egger	82	-0.929277	0.227584	0.000104615	0.39	0.25	0.62
melanoma Phase2 males	Skin colour	Weighted median	82	-0.209179	0.205878	0.309615	0.81	0.54	1.21
melanoma Phase2 males	Skin colour	Inverse variance weighted	82	-0.898255	0.16243	3.2e-08	0.41	0.3	0.56
melanoma Phase2 males	Skin colour	Simple mode	82	-1.50387	0.547413	0.00740496	0.22	0.08	0.65
melanoma Phase2 males	Skin colour	Weighted mode	82	-0.399248	0.231498	0.0884093	0.67	0.43	1.06
BCC UKB males	total testosterone (males)	MR Egger	168	-0.0398211	0.0766885	0.604273	0.96	0.83	1.12
BCC UKB males	total testosterone (males)	Weighted median	168	0.0446679	0.0781347	0.56754	1.05	0.9	1.22
BCC UKB males	total testosterone (males)	Inverse variance weighted	168	0.0426771	0.0480952	0.374893	1.04	0.95	1.15
BCC UKB males	total testosterone (males)	Simple mode	168	-0.0312568	0.15658	0.842019	0.97	0.71	1.32
BCC UKB males	total testosterone (males)	Weighted mode	168	0.00222354	0.0686762	0.97421	1	0.88	1.15
SCC UKB males	total testosterone (males)	MR Egger	168	-0.00975022	0.109428	0.929109	0.99	0.8	1.23
SCC UKB males	total testosterone (males)	Weighted median	168	-0.0421275	0.121331	0.728433	0.96	0.76	1.22
SCC UKB males	total testosterone (males)	Inverse variance weighted	168	-0.0809141	0.0683869	0.236737	0.92	0.81	1.05
SCC UKB males	total testosterone (males)	Simple mode	168	0.0452353	0.244299	0.853326	1.05	0.65	1.69
SCC UKB males	total testosterone (males)	Weighted mode	168	-0.0278637	0.105048	0.791146	0.97	0.79	1.19
KC UKB males	total testosterone (males)	MR Egger	168	-0.0324326	0.0673006	0.630507	0.97	0.85	1.1
KC UKB males	total testosterone (males)	Weighted median	168	0.0423816	0.0688633	0.538261	1.04	0.91	1.19
KC UKB males	total testosterone (males)	Inverse variance weighted	168	0.00899999	0.042043	0.830495	1.01	0.93	1.1
KC UKB males	total testosterone (males)	Simple mode	168	0.0389444	0.149862	0.795285	1.04	0.78	1.39
KC UKB males	total testosterone (males)	Weighted mode	168	-0.0016514	0.0652854	0.97985	1	0.88	1.13
BCC QSKIN males	total testosterone (males)	MR Egger	152	-0.110928	0.253342	0.662118	0.9	0.54	1.47
BCC QSKIN males	total testosterone (males)	Weighted median	15	-0.28058	0.270161	0.299008	0.76	0.44	1.28
BCC QSKIN males	total testosterone (males)	Inverse variance weighted	152	0.168548	0.160303	0.293058	1.18	0.86	1.62
BCC QSKIN males	total testosterone (males)	Simple mode	152	0.142806	0.609625	0.815106	1.15	0.35	3.81
BCC QSKIN males	total testosterone (males)	Weighted mode	152	-0.230273	0.265793	0.387667	0.79	0.47	1.34
SCC QSKIN males	total testosterone (males)	MR Egger	152	0.0590372	0.335133	0.860405	1.06	0.55	2.05
SCC QSKIN males	total testosterone (males)	Weighted median	15	-0.412345	0.326809	0.207046	0.66	0.35	1.26
SCC QSKIN males	total testosterone (males)	Inverse variance weighted	152	0.214027	0.211368	0.311261	1.24	0.82	1.87
SCC QSKIN males	total testosterone (males)	Simple mode	152	0.405926	0.7217	0.574638	1.5	0.36	6.17
SCC QSKIN males	total testosterone (males)	Weighted mode	152	-0.162914	0.319973	0.61139	0.85	0.45	1.59
KC QSKIN males	total testosterone (males)	MR Egger	152	0.0136485	0.21429	0.9493	1.01	0.67	1.54
KC QSKIN males	total testosterone (males)	Weighted median	152	-0.235167	0.189853	0.215465	0.79	0.54	1.15
KC QSKIN males	total testosterone (males)	Inverse variance weighted	152	0.138919	0.134706	0.302413	1.15	0.88	1.5
KC QSKIN males	total testosterone (males)	Simple mode	152	0.186825	0.487285	0.701963	1.21	0.46	3.13
KC QSKIN males	total testosterone (males)	Weighted mode	152	-0.150098	0.182766	0.412795	0.86	0.6	1.23
melanoma Phase2 males	total testosterone (males)	MR Egger	152	-0.0983391	0.0823982	0.234573	0.91	0.77	1.07
melanoma Phase2 males	total testosterone (males)	Weighted median	152	-2.97e-07	6.22e-05	0.996195	1	1	1
melanoma Phase2 males	total testosterone (males)	Inverse variance weighted	152	-3.59e-07	6.04e-05	0.995258	1	1	1
melanoma Phase2 males	total testosterone (males)	Simple mode	152	0.0675696	0.163505	0.680005	1.07	0.78	1.47
melanoma Phase2 males	total testosterone (males)	Weighted mod	152	0.00815842	0.00799306	0.309035	1.01	0.99	1.02
