# Supplementary material for: Uncovering the complex relationship between balding, testosterone and skin cancers in men
Source: Nat Commun. 2023 Oct 3;14:5962. doi: 10.1038/s41467-023-41231-8 (PMC10547720; doi:10.1038/s41467-023-41231-8)
Supplement: Supplementary file 6 — Source Data [file 41467_2023_41231_MOESM6_ESM.xlsx]

## Sheet: Fig2_kc_metadata
SNP	effect_allele.exposure	other_allele.exposure	effect_allele.outcome	other_allele.outcome	beta.exposure	beta.outcome	eaf.exposure	se.outcome	pval.outcome	outcome	mr_keep.outcome	pval_origin.outcome	data_source.outcome	se.exposure	exposure	mr_keep.exposure	pval.exposure	Instrument	outlier
rs10017927	G	C	G	C	-0.0210651	-0.0179718	0.328096	0.0148198	0.22525	KC UKB males	TRUE	reported	textfile	0.00403195	pattern baldness (males)	TRUE	8.72924e-08	p<1e-5 in independent subset
rs10061008	G	A	G	A	-0.0128485	-0.0140367	0.649171	0.0145802	0.335686	KC UKB males	TRUE	reported	textfile	0.0039622	pattern baldness (males)	TRUE	0.00059187	otherwise
rs10113739	T	C	T	C	0.022807	0.00179056	0.442903	0.0139028	0.897523	KC UKB males	TRUE	reported	textfile	0.00379642	pattern baldness (males)	TRUE	9.42019e-10	p<1e-5 in independent subset
rs10124220	T	C	T	C	-0.0205456	0.00949583	0.397158	0.0141964	0.503565	KC UKB males	TRUE	reported	textfile	0.00386694	pattern baldness (males)	TRUE	5.38756e-08	p<1e-5 in independent subset
rs10148309	C	T	C	T	0.0253	0.011795	0.852109	0.0194423	0.54407	KC UKB males	TRUE	reported	textfile	0.00534287	pattern baldness (males)	TRUE	1.09375e-06	p<1e-5 in independent subset
rs10152593	C	T	C	T	-0.020763	-0.00858474	0.704271	0.0151937	0.572061	KC UKB males	TRUE	reported	textfile	0.00416515	pattern baldness (males)	TRUE	3.09914e-07	p<1e-5 in independent subset
rs10178562	C	T	C	T	-0.0109014	-0.00259488	0.68618	0.0150239	0.862874	KC UKB males	TRUE	reported	textfile	0.00402563	pattern baldness (males)	TRUE	0.00338452	otherwise
rs10184550	G	A	G	A	0.0173489	0.0037205	0.453494	0.0140135	0.790629	KC UKB males	TRUE	reported	textfile	0.00379992	pattern baldness (males)	TRUE	2.49038e-06	p<1e-5 in independent subset
rs10185460	T	C	T	C	-0.0161506	0.0268281	0.328256	0.0147207	0.0683835	KC UKB males	TRUE	reported	textfile	0.00399249	pattern baldness (males)	TRUE	2.61342e-05	otherwise
rs10186403	G	A	G	A	0.0223943	0.0172571	0.610764	0.0141977	0.224181	KC UKB males	TRUE	reported	textfile	0.00383544	pattern baldness (males)	TRUE	2.62918e-09	p<1e-5 in independent subset
rs10186950	T	C	T	C	0.0441524	-0.00121311	0.505488	0.0138761	0.930335	KC UKB males	TRUE	reported	textfile	0.00373954	pattern baldness (males)	TRUE	1.79773e-32	p<1e-5 in independent subset
rs10206999	C	A	C	A	0.0169057	-0.0156441	0.760178	0.0162149	0.334644	KC UKB males	TRUE	reported	textfile	0.00439792	pattern baldness (males)	TRUE	6.05171e-05	otherwise
rs10214148	G	A	G	A	-0.0207662	-0.00103246	0.583084	0.0140022	0.941221	KC UKB males	TRUE	reported	textfile	0.00379487	pattern baldness (males)	TRUE	2.2227e-08	p<1e-5 in independent subset
rs10231597	A	C	A	C	-0.0114695	0.0228012	0.607734	0.0142205	0.108844	KC UKB males	TRUE	reported	textfile	0.0038725	pattern baldness (males)	TRUE	0.00152932	otherwise
rs1026149	A	T	A	T	-0.0179995	-0.00209127	0.746461	0.0158913	0.895302	KC UKB males	TRUE	reported	textfile	0.004308	pattern baldness (males)	TRUE	1.4694e-05	otherwise
rs1037221	G	A	G	A	0.0804707	0.0372359	0.0200481	0.0479387	0.437312	KC UKB males	TRUE	reported	textfile	0.0133469	pattern baldness (males)	TRUE	8.2403e-10	p<1e-5 in independent subset
rs1041478	A	G	A	G	0.018299	-0.0124253	0.580609	0.0140601	0.376844	KC UKB males	TRUE	reported	textfile	0.00380518	pattern baldness (males)	TRUE	7.58546e-07	p<1e-5 in independent subset
rs10416424	A	G	A	G	0.0127643	0.0046942	0.65439	0.0146188	0.748129	KC UKB males	TRUE	reported	textfile	0.00399273	pattern baldness (males)	TRUE	0.000694601	otherwise
rs10430530	T	C	T	C	-0.0274203	0.00831698	0.659659	0.014635	0.569835	KC UKB males	TRUE	reported	textfile	0.00397944	pattern baldness (males)	TRUE	2.77999e-12	p<1e-5 in independent subset
rs10462383	C	T	C	T	-0.0158927	-0.00350995	0.5564	0.0139383	0.80118	KC UKB males	TRUE	reported	textfile	0.00378772	pattern baldness (males)	TRUE	1.35926e-05	otherwise
rs10469955	T	C	T	C	-0.0294909	0.0218863	0.449825	0.0139107	0.11564	KC UKB males	TRUE	reported	textfile	0.00377103	pattern baldness (males)	TRUE	2.63314e-15	p<1e-5 in independent subset
rs10502990	T	C	T	C	0.0149549	0.00216892	0.587744	0.0141803	0.878435	KC UKB males	TRUE	reported	textfile	0.0038766	pattern baldness (males)	TRUE	5.7221e-05	otherwise
rs1053025	T	C	T	C	0.0127079	0.00609497	0.461168	0.0138713	0.660377	KC UKB males	TRUE	reported	textfile	0.00375259	pattern baldness (males)	TRUE	0.000354036	otherwise
rs10750171	T	G	T	G	-0.0101325	0.0151541	0.523055	0.0139525	0.277428	KC UKB males	TRUE	reported	textfile	0.00378628	pattern baldness (males)	TRUE	0.00372411	otherwise
rs10759298	T	G	T	G	-0.0184059	-0.000183924	0.449026	0.0138802	0.989428	KC UKB males	TRUE	reported	textfile	0.00379876	pattern baldness (males)	TRUE	6.32297e-07	p<1e-5 in independent subset
rs10789250	A	G	A	G	-0.0318289	0.00140603	0.43795	0.0139702	0.919832	KC UKB males	TRUE	reported	textfile	0.00378029	pattern baldness (males)	TRUE	1.88728e-17	p<1e-5 in independent subset
rs10824636	C	T	C	T	0.0148443	-0.0073724	0.427647	0.0140546	0.599894	KC UKB males	TRUE	reported	textfile	0.00383669	pattern baldness (males)	TRUE	5.46328e-05	otherwise
rs10831912	T	C	T	C	-0.00882627	0.00751488	0.400209	0.0142175	0.597107	KC UKB males	TRUE	reported	textfile	0.00386407	pattern baldness (males)	TRUE	0.0111802	otherwise
rs10841580	C	T	C	T	0.0165895	0.00952083	0.657114	0.0147468	0.518524	KC UKB males	TRUE	reported	textfile	0.00401438	pattern baldness (males)	TRUE	1.79405e-05	otherwise
rs10845549	A	G	A	G	-0.0144478	0.0256368	0.609462	0.0142039	0.0710888	KC UKB males	TRUE	reported	textfile	0.00385557	pattern baldness (males)	TRUE	8.93905e-05	otherwise
rs10859567	T	G	T	G	-0.0177987	0.0308456	0.545929	0.0139558	0.027089	KC UKB males	TRUE	reported	textfile	0.00380842	pattern baldness (males)	TRUE	1.48046e-06	p<1e-5 in independent subset
rs10861775	A	G	A	G	0.021558	-0.0203108	0.333505	0.0146619	0.165965	KC UKB males	TRUE	reported	textfile	0.00399057	pattern baldness (males)	TRUE	3.29077e-08	p<1e-5 in independent subset
rs10876307	T	C	T	C	0.0195325	-0.00190598	0.48668	0.0138361	0.890435	KC UKB males	TRUE	reported	textfile	0.00375576	pattern baldness (males)	TRUE	9.92812e-08	p<1e-5 in independent subset
rs10878639	C	T	C	T	-0.0138066	0.014993	0.713448	0.0154193	0.330877	KC UKB males	TRUE	reported	textfile	0.00421245	pattern baldness (males)	TRUE	0.000523524	otherwise
rs10888690	T	C	T	C	0.0345788	-0.0202715	0.593747	0.0140559	0.149243	KC UKB males	TRUE	reported	textfile	0.00380819	pattern baldness (males)	TRUE	5.42305e-20	p<1e-5 in independent subset
rs10934270	C	T	C	T	-0.0210647	-0.0172981	0.597023	0.014134	0.221005	KC UKB males	TRUE	reported	textfile	0.00383244	pattern baldness (males)	TRUE	1.93789e-08	p<1e-5 in independent subset
rs10956486	T	C	T	C	0.0153968	0.0392397	0.681155	0.0147942	0.00799263	KC UKB males	TRUE	reported	textfile	0.00404345	pattern baldness (males)	TRUE	7.00937e-05	otherwise
rs10981922	T	G	T	G	0.0262621	-0.00440344	0.637682	0.0144322	0.76028	KC UKB males	TRUE	reported	textfile	0.00393374	pattern baldness (males)	TRUE	1.2268e-11	p<1e-5 in independent subset
rs10988482	T	G	T	G	0.0162379	0.0049393	0.870155	0.0212157	0.815906	KC UKB males	TRUE	reported	textfile	0.0058097	pattern baldness (males)	TRUE	0.00259528	otherwise
rs11001957	T	C	T	C	0.0294719	0.00304321	0.887716	0.0225464	0.892631	KC UKB males	TRUE	reported	textfile	0.00611517	pattern baldness (males)	TRUE	7.19688e-07	p<1e-5 in independent subset
rs11037975	C	G	C	G	0.0548524	0.0053008	0.698806	0.0151808	0.726956	KC UKB males	TRUE	reported	textfile	0.00413531	pattern baldness (males)	TRUE	1.86198e-40	p<1e-5 in independent subset
rs11049231	G	A	G	A	0.0614084	0.0287613	0.957659	0.0350583	0.411997	KC UKB males	TRUE	reported	textfile	0.00940321	pattern baldness (males)	TRUE	3.27581e-11	p<1e-5 in independent subset
rs11096659	T	C	T	C	-0.0146786	0.0037068	0.661794	0.0146109	0.799726	KC UKB males	TRUE	reported	textfile	0.00396239	pattern baldness (males)	TRUE	0.000105912	otherwise
rs11123816	G	A	G	A	-0.0148201	0.0101004	0.762586	0.0162232	0.533554	KC UKB males	TRUE	reported	textfile	0.00440483	pattern baldness (males)	TRUE	0.000383397	otherwise
rs11138885	T	C	T	C	-0.0395133	0.00716304	0.920189	0.0252436	0.776597	KC UKB males	TRUE	reported	textfile	0.00693243	pattern baldness (males)	TRUE	5.99824e-09	p<1e-5 in independent subset
rs11152897	G	C	G	C	0.0375168	0.00858918	0.944763	0.0302535	0.776482	KC UKB males	TRUE	reported	textfile	0.00822305	pattern baldness (males)	TRUE	2.52867e-06	p<1e-5 in independent subset
rs11170861	T	A	T	A	-0.0137551	0.0185001	0.632472	0.0143925	0.198654	KC UKB males	TRUE	reported	textfile	0.00392566	pattern baldness (males)	TRUE	0.000229253	otherwise
rs111814517	C	T	C	T	-0.0198454	0.007326	0.859651	0.0198713	0.712371	KC UKB males	TRUE	reported	textfile	0.0054014	pattern baldness (males)	TRUE	0.000119335	otherwise
rs111961571	A	G	A	G	0.0405514	0.00667411	0.933839	0.0278121	0.810353	KC UKB males	TRUE	reported	textfile	0.00756361	pattern baldness (males)	TRUE	4.12939e-08	p<1e-5 in independent subset
rs11205303	T	C	T	C	0.0165983	0.00434653	0.59323	0.0141273	0.758335	KC UKB males	TRUE	reported	textfile	0.00380711	pattern baldness (males)	TRUE	6.50859e-06	p<1e-5 in independent subset
rs11255599	G	A	G	A	0.0113067	0.0124756	0.84485	0.0192738	0.517448	KC UKB males	TRUE	reported	textfile	0.00518856	pattern baldness (males)	TRUE	0.0146599	otherwise
rs11263432	T	C	T	C	0.0231104	0.00731006	0.637783	0.0144507	0.612952	KC UKB males	TRUE	reported	textfile	0.00393805	pattern baldness (males)	TRUE	2.19893e-09	p<1e-5 in independent subset
rs112679102	C	T	C	T	-0.0254989	0.0278248	0.932389	0.0277447	0.315915	KC UKB males	TRUE	reported	textfile	0.00751449	pattern baldness (males)	TRUE	0.000345283	otherwise
rs113017476	G	A	G	A	0.124234	0.0728982	0.960454	0.0360067	0.0429113	KC UKB males	TRUE	reported	textfile	0.00969095	pattern baldness (males)	TRUE	6.36866e-38	p<1e-5 in independent subset
rs1134941	G	A	G	A	-0.024209	0.0207265	0.589672	0.014107	0.141769	KC UKB males	TRUE	reported	textfile	0.0038135	pattern baldness (males)	TRUE	1.08899e-10	p<1e-5 in independent subset
rs113937221	A	G	A	G	-0.0374783	-0.0537776	0.952847	0.032754	0.100618	KC UKB males	TRUE	reported	textfile	0.00897012	pattern baldness (males)	TRUE	1.4696e-05	otherwise
rs114765739	G	A	G	A	-0.0344502	0.0170878	0.950871	0.0316689	0.58949	KC UKB males	TRUE	reported	textfile	0.00867554	pattern baldness (males)	TRUE	3.57922e-05	otherwise
rs114772483	C	T	C	T	-0.0683094	-0.0241374	0.956335	0.033635	0.472987	KC UKB males	TRUE	reported	textfile	0.00931204	pattern baldness (males)	TRUE	1.10365e-13	p<1e-5 in independent subset
rs115109046	C	T	C	T	-0.0364992	-0.0432907	0.967812	0.0392903	0.270541	KC UKB males	TRUE	reported	textfile	0.0106011	pattern baldness (males)	TRUE	0.000287689	otherwise
rs115182912	G	A	G	A	-0.153921	-0.0660524	0.975467	0.0465003	0.15547	KC UKB males	TRUE	reported	textfile	0.0125569	pattern baldness (males)	TRUE	7.62159e-35	p<1e-5 in independent subset
rs116008080	G	A	G	A	-0.0538236	0.0949651	0.975958	0.0462838	0.040189	KC UKB males	TRUE	reported	textfile	0.0124352	pattern baldness (males)	TRUE	7.51235e-06	p<1e-5 in independent subset
rs116136222	A	G	A	G	-0.043005	-0.0374359	0.980376	0.0501032	0.454957	KC UKB males	TRUE	reported	textfile	0.0135039	pattern baldness (males)	TRUE	0.000724682	otherwise
rs116366156	T	C	T	C	0.0507189	-0.010167	0.977796	0.0474681	0.830402	KC UKB males	TRUE	reported	textfile	0.0127704	pattern baldness (males)	TRUE	3.5696e-05	otherwise
rs11641753	C	T	C	T	0.0150826	-0.00282713	0.787601	0.0170173	0.868052	KC UKB males	TRUE	reported	textfile	0.00460285	pattern baldness (males)	TRUE	0.000524961	otherwise
rs116490924	G	A	G	A	-0.0434124	-0.0171402	0.967806	0.0402011	0.669845	KC UKB males	TRUE	reported	textfile	0.0106991	pattern baldness (males)	TRUE	2.47925e-05	otherwise
rs11675022	C	A	C	A	0.0175	-0.00581637	0.591483	0.0140434	0.678749	KC UKB males	TRUE	reported	textfile	0.00381135	pattern baldness (males)	TRUE	2.19984e-06	p<1e-5 in independent subset
rs11684254	C	G	C	G	-0.0739759	-0.00940593	0.656839	0.0145591	0.518247	KC UKB males	TRUE	reported	textfile	0.00393812	pattern baldness (males)	TRUE	5.04983e-79	p<1e-5 in independent subset
rs11724094	C	A	C	A	0.0133218	-0.0117916	0.628775	0.0143245	0.410407	KC UKB males	TRUE	reported	textfile	0.00389752	pattern baldness (males)	TRUE	0.000315393	otherwise
rs117538856	G	A	G	A	-0.0472779	0.00222486	0.949502	0.0313892	0.943493	KC UKB males	TRUE	reported	textfile	0.00858529	pattern baldness (males)	TRUE	1.82656e-08	p<1e-5 in independent subset
rs11769879	G	A	G	A	0.0163573	0.00478738	0.503345	0.0138514	0.729625	KC UKB males	TRUE	reported	textfile	0.00376823	pattern baldness (males)	TRUE	7.09681e-06	p<1e-5 in independent subset
rs117737783	G	A	G	A	0.0442144	0.0246734	0.918569	0.0262951	0.348077	KC UKB males	TRUE	reported	textfile	0.00722851	pattern baldness (males)	TRUE	4.77759e-10	p<1e-5 in independent subset
rs117997962	A	G	A	G	0.0483145	-0.0449718	0.97803	0.047598	0.344748	KC UKB males	TRUE	reported	textfile	0.0128549	pattern baldness (males)	TRUE	8.54846e-05	otherwise
rs11870606	C	T	C	T	-0.00966612	0.00449389	0.835411	0.0183162	0.806185	KC UKB males	TRUE	reported	textfile	0.00501842	pattern baldness (males)	TRUE	0.0270442	otherwise
rs1188074	C	T	C	T	-0.0149595	-0.0208739	0.588871	0.0140639	0.137751	KC UKB males	TRUE	reported	textfile	0.00383595	pattern baldness (males)	TRUE	4.81329e-05	otherwise
rs11888023	G	C	G	C	0.0289919	-0.00589769	0.874299	0.0210387	0.779227	KC UKB males	TRUE	reported	textfile	0.00566512	pattern baldness (males)	TRUE	1.54712e-07	p<1e-5 in independent subset
rs11923951	T	C	T	C	-0.0247734	-0.0230749	0.906844	0.0238471	0.333236	KC UKB males	TRUE	reported	textfile	0.00649626	pattern baldness (males)	TRUE	6.851e-05	otherwise
rs11965881	A	G	A	G	-0.0201053	0.00114581	0.615233	0.0141667	0.935537	KC UKB males	TRUE	reported	textfile	0.00385691	pattern baldness (males)	TRUE	9.30058e-08	p<1e-5 in independent subset
rs11972823	G	T	G	T	0.0210386	0.000613258	0.914794	0.0245082	0.980037	KC UKB males	TRUE	reported	textfile	0.00673482	pattern baldness (males)	TRUE	0.000892492	otherwise
rs12081852	A	C	A	C	-0.0145768	0.0120491	0.569057	0.0139116	0.386427	KC UKB males	TRUE	reported	textfile	0.00378396	pattern baldness (males)	TRUE	5.85162e-05	otherwise
rs12083887	A	G	A	G	0.0458851	0.00560393	0.402504	0.0141303	0.691669	KC UKB males	TRUE	reported	textfile	0.00382119	pattern baldness (males)	TRUE	1.61148e-33	p<1e-5 in independent subset
rs12106594	C	T	C	T	-0.0305113	-0.044665	0.952321	0.0323426	0.16728	KC UKB males	TRUE	reported	textfile	0.00888744	pattern baldness (males)	TRUE	0.000298382	otherwise
rs12125691	G	T	G	T	-0.0325086	-0.021425	0.576511	0.0140093	0.126179	KC UKB males	TRUE	reported	textfile	0.00379863	pattern baldness (males)	TRUE	5.74311e-18	p<1e-5 in independent subset
rs12143237	G	A	G	A	0.029746	0.0164738	0.755163	0.0161324	0.307177	KC UKB males	TRUE	reported	textfile	0.00435762	pattern baldness (males)	TRUE	4.35957e-12	p<1e-5 in independent subset
rs12185725	A	G	A	G	-0.0344037	-0.0153961	0.805298	0.0177863	0.386701	KC UKB males	TRUE	reported	textfile	0.00478667	pattern baldness (males)	TRUE	3.3019e-13	p<1e-5 in independent subset
rs12203592	C	T	C	T	-0.0852546	-0.347949	0.779514	0.0172185	8.34824e-91	KC UKB males	TRUE	reported	textfile	0.00465326	pattern baldness (males)	TRUE	2.78887e-75	p<1e-5 in independent subset	rs12203592
rs12206890	C	T	C	T	-0.0589982	-0.0099494	0.562457	0.0139379	0.475328	KC UKB males	TRUE	reported	textfile	0.00378774	pattern baldness (males)	TRUE	5.29122e-55	p<1e-5 in independent subset
rs12214131	G	A	G	A	-0.036367	-0.0337511	0.634262	0.0143563	0.0187253	KC UKB males	TRUE	reported	textfile	0.00391835	pattern baldness (males)	TRUE	8.37882e-21	p<1e-5 in independent subset
rs12235002	G	A	G	A	0.0351483	-0.0454564	0.228286	0.0164629	0.00575996	KC UKB males	TRUE	reported	textfile	0.00448321	pattern baldness (males)	TRUE	2.253e-15	p<1e-5 in independent subset
rs12272190	G	A	G	A	-0.015965	0.0017457	0.868718	0.0207484	0.932948	KC UKB males	TRUE	reported	textfile	0.005654	pattern baldness (males)	TRUE	0.0023739	otherwise
rs12291671	T	C	T	C	-0.0215243	-0.00786597	0.958385	0.0344837	0.819563	KC UKB males	TRUE	reported	textfile	0.00941743	pattern baldness (males)	TRUE	0.0111394	otherwise
rs12326514	G	C	G	C	0.0130215	-0.0148553	0.692384	0.0151098	0.32553	KC UKB males	TRUE	reported	textfile	0.00412007	pattern baldness (males)	TRUE	0.000787481	otherwise
rs12340775	G	A	G	A	-0.0581638	0.0365003	0.944134	0.0309688	0.238552	KC UKB males	TRUE	reported	textfile	0.0084701	pattern baldness (males)	TRUE	3.27933e-12	p<1e-5 in independent subset
rs12344562	T	C	T	C	-0.0118405	0.0170127	0.815654	0.0178406	0.340288	KC UKB males	TRUE	reported	textfile	0.00487135	pattern baldness (males)	TRUE	0.00753608	otherwise
rs12355391	A	C	A	C	0.0129942	-0.00527973	0.56466	0.0140128	0.706338	KC UKB males	TRUE	reported	textfile	0.00382305	pattern baldness (males)	TRUE	0.000338276	otherwise
rs12360755	C	T	C	T	0.030458	0.0714984	0.954431	0.0329922	0.0302246	KC UKB males	TRUE	reported	textfile	0.00911951	pattern baldness (males)	TRUE	0.000419084	otherwise
rs12408466	G	T	G	T	0.0127141	0.0163218	0.583506	0.0143189	0.254338	KC UKB males	TRUE	reported	textfile	0.00386697	pattern baldness (males)	TRUE	0.00050474	otherwise
rs12411196	C	A	C	A	-0.0201075	0.000693332	0.797066	0.01725	0.967939	KC UKB males	TRUE	reported	textfile	0.00466504	pattern baldness (males)	TRUE	8.15341e-06	p<1e-5 in independent subset
rs12440453	C	T	C	T	0.0174005	-0.00780059	0.672479	0.0147439	0.596755	KC UKB males	TRUE	reported	textfile	0.00403855	pattern baldness (males)	TRUE	8.21453e-06	p<1e-5 in independent subset
rs12457893	A	C	A	C	-0.0291727	-0.0235994	0.544353	0.0139844	0.0914977	KC UKB males	TRUE	reported	textfile	0.00382843	pattern baldness (males)	TRUE	1.26822e-14	p<1e-5 in independent subset
rs12548670	G	A	G	A	-0.0203339	0.011279	0.674623	0.0148494	0.447516	KC UKB males	TRUE	reported	textfile	0.00404847	pattern baldness (males)	TRUE	2.54865e-07	p<1e-5 in independent subset
rs12563029	G	T	G	T	-0.0349503	-0.0236464	0.895904	0.0227102	0.297772	KC UKB males	TRUE	reported	textfile	0.0061105	pattern baldness (males)	TRUE	5.33524e-09	p<1e-5 in independent subset
rs12598376	C	T	C	T	-0.0221578	0.00388794	0.371826	0.0143207	0.786014	KC UKB males	TRUE	reported	textfile	0.00391421	pattern baldness (males)	TRUE	7.53076e-09	p<1e-5 in independent subset
rs12603865	C	G	C	G	-0.070463	0.00506225	0.949698	0.0319676	0.874177	KC UKB males	TRUE	reported	textfile	0.00866049	pattern baldness (males)	TRUE	2.04032e-16	p<1e-5 in independent subset
rs12683020	A	G	A	G	0.0171195	-0.00365735	0.77348	0.0166206	0.825832	KC UKB males	TRUE	reported	textfile	0.00450392	pattern baldness (males)	TRUE	7.20502e-05	otherwise
rs12702262	G	C	G	C	-0.0438184	-0.00910483	0.768884	0.016392	0.578592	KC UKB males	TRUE	reported	textfile	0.00446366	pattern baldness (males)	TRUE	4.77092e-23	p<1e-5 in independent subset
rs1271309	A	G	A	G	-0.0233857	0.0109555	0.162821	0.0187544	0.559114	KC UKB males	TRUE	reported	textfile	0.00511335	pattern baldness (males)	TRUE	2.39868e-06	p<1e-5 in independent subset
rs12713276	C	T	C	T	-0.0163116	-0.0200469	0.807309	0.0175376	0.253006	KC UKB males	TRUE	reported	textfile	0.00474493	pattern baldness (males)	TRUE	0.000293349	otherwise
rs12723643	G	A	G	A	-0.021451	0.00202549	0.378795	0.0142191	0.886726	KC UKB males	TRUE	reported	textfile	0.00385705	pattern baldness (males)	TRUE	1.3373e-08	p<1e-5 in independent subset
rs12737245	C	A	C	A	0.0531958	0.0226817	0.677864	0.0147925	0.125195	KC UKB males	TRUE	reported	textfile	0.00399591	pattern baldness (males)	TRUE	9.78277e-41	p<1e-5 in independent subset
rs12793392	C	T	C	T	-0.0109637	-0.0314164	0.43543	0.0139969	0.0247989	KC UKB males	TRUE	reported	textfile	0.00380273	pattern baldness (males)	TRUE	0.00196883	otherwise
rs12825098	G	A	G	A	-0.0473889	-0.00455485	0.953145	0.0324471	0.888362	KC UKB males	TRUE	reported	textfile	0.00889173	pattern baldness (males)	TRUE	4.92288e-08	p<1e-5 in independent subset
rs12951993	A	G	A	G	0.0167028	-0.00120995	0.422436	0.0139824	0.931042	KC UKB males	TRUE	reported	textfile	0.00381651	pattern baldness (males)	TRUE	6.03114e-06	p<1e-5 in independent subset
rs12961565	T	C	T	C	0.0334731	-0.0142551	0.907513	0.0237393	0.548182	KC UKB males	TRUE	reported	textfile	0.00651746	pattern baldness (males)	TRUE	1.4039e-07	p<1e-5 in independent subset
rs12969846	G	C	G	C	0.0138899	0.00730732	0.657689	0.0145103	0.614545	KC UKB males	TRUE	reported	textfile	0.00398783	pattern baldness (males)	TRUE	0.000247847	otherwise
rs13022414	C	A	C	A	-0.0347233	-0.00195805	0.753729	0.016239	0.904026	KC UKB males	TRUE	reported	textfile	0.00437112	pattern baldness (males)	TRUE	9.80404e-16	p<1e-5 in independent subset
rs13037922	C	T	C	T	-0.0415428	0.00321738	0.206108	0.0172558	0.85209	KC UKB males	TRUE	reported	textfile	0.0047123	pattern baldness (males)	TRUE	5.94048e-19	p<1e-5 in independent subset
rs13085137	C	A	C	A	0.0164816	0.0256098	0.166574	0.0188024	0.173183	KC UKB males	TRUE	reported	textfile	0.00504534	pattern baldness (males)	TRUE	0.000544049	otherwise
rs13107325	C	T	C	T	0.0403656	-0.0730863	0.924153	0.0261723	0.00523016	KC UKB males	TRUE	reported	textfile	0.00712663	pattern baldness (males)	TRUE	7.392e-09	p<1e-5 in independent subset
rs13133488	G	A	G	A	0.0144892	-0.00682787	0.728543	0.0155709	0.661023	KC UKB males	TRUE	reported	textfile	0.00422019	pattern baldness (males)	TRUE	0.000298135	otherwise
rs13178677	T	C	T	C	0.0230479	0.00922048	0.502256	0.0138154	0.504513	KC UKB males	TRUE	reported	textfile	0.00377023	pattern baldness (males)	TRUE	4.88484e-10	p<1e-5 in independent subset
rs13231656	A	G	A	G	0.0195413	0.0238742	0.78535	0.0168984	0.157712	KC UKB males	TRUE	reported	textfile	0.00459325	pattern baldness (males)	TRUE	1.04828e-05	otherwise
rs13259359	A	G	A	G	0.0101054	0.0140932	0.718551	0.0154504	0.361684	KC UKB males	TRUE	reported	textfile	0.00419434	pattern baldness (males)	TRUE	0.0079917	otherwise
rs13272328	T	C	T	C	-0.0171036	-0.00518928	0.350727	0.0145534	0.721415	KC UKB males	TRUE	reported	textfile	0.00395022	pattern baldness (males)	TRUE	7.46278e-06	p<1e-5 in independent subset
rs13434277	A	G	A	G	-0.0127454	0.00960078	0.612118	0.0142774	0.5013	KC UKB males	TRUE	reported	textfile	0.00387519	pattern baldness (males)	TRUE	0.000502766	otherwise
rs1345417	C	G	C	G	0.0201017	0.0139361	0.401208	0.014328	0.330729	KC UKB males	TRUE	reported	textfile	0.00389347	pattern baldness (males)	TRUE	1.21559e-07	p<1e-5 in independent subset
rs138232196	G	C	G	C	-0.0264438	0.00900956	0.771646	0.0164348	0.583555	KC UKB males	TRUE	reported	textfile	0.0044715	pattern baldness (males)	TRUE	1.67097e-09	p<1e-5 in independent subset
rs138644877	C	T	C	T	-0.0566116	0.0546202	0.974792	0.0449656	0.224476	KC UKB males	TRUE	reported	textfile	0.0121939	pattern baldness (males)	TRUE	1.72012e-06	p<1e-5 in independent subset
rs1396609	A	G	A	G	-0.0173208	-0.0287659	0.689134	0.0149979	0.0551116	KC UKB males	TRUE	reported	textfile	0.00407852	pattern baldness (males)	TRUE	1.08406e-05	otherwise
rs140613174	C	T	C	T	0.0543128	0.00996251	0.958404	0.0361052	0.782602	KC UKB males	TRUE	reported	textfile	0.00981138	pattern baldness (males)	TRUE	1.54999e-08	p<1e-5 in independent subset
rs141379129	T	C	T	C	0.059562	-0.044039	0.960946	0.0361498	0.223134	KC UKB males	TRUE	reported	textfile	0.00991385	pattern baldness (males)	TRUE	9.39369e-10	p<1e-5 in independent subset
rs141936646	C	T	C	T	-0.0694002	0.0706663	0.974242	0.0452058	0.118003	KC UKB males	TRUE	reported	textfile	0.0122452	pattern baldness (males)	TRUE	7.24298e-09	p<1e-5 in independent subset
rs142393141	G	C	G	C	0.0729925	-0.0214478	0.985998	0.0621966	0.730216	KC UKB males	TRUE	reported	textfile	0.0173789	pattern baldness (males)	TRUE	1.3342e-05	otherwise
rs143353512	G	A	G	A	-0.0828438	-0.071487	0.962959	0.0363336	0.0491236	KC UKB males	TRUE	reported	textfile	0.00995538	pattern baldness (males)	TRUE	4.34246e-17	p<1e-5 in independent subset
rs1460510	C	T	C	T	0.018089	-0.0423294	0.725663	0.0154856	0.00626722	KC UKB males	TRUE	reported	textfile	0.00422126	pattern baldness (males)	TRUE	9.12819e-06	p<1e-5 in independent subset
rs146206119	G	A	G	A	0.0255782	0.0129825	0.894018	0.022493	0.563818	KC UKB males	TRUE	reported	textfile	0.00612844	pattern baldness (males)	TRUE	1.49854e-05	otherwise
rs146581216	T	C	T	C	0.031109	-0.00504476	0.93773	0.0288625	0.861248	KC UKB males	TRUE	reported	textfile	0.00775244	pattern baldness (males)	TRUE	3.00012e-05	otherwise
rs147470033	G	A	G	A	-0.0287357	0.000441237	0.971448	0.0421685	0.991651	KC UKB males	TRUE	reported	textfile	0.0114194	pattern baldness (males)	TRUE	0.00592814	otherwise
rs147558170	C	T	C	T	0.031649	0.0691705	0.965565	0.0380204	0.0688659	KC UKB males	TRUE	reported	textfile	0.010275	pattern baldness (males)	TRUE	0.00103433	otherwise
rs1494946	T	A	T	A	0.0155752	0.00244313	0.534784	0.0139276	0.860752	KC UKB males	TRUE	reported	textfile	0.00379033	pattern baldness (males)	TRUE	1.98522e-05	otherwise
rs150962800	C	T	C	T	0.0620807	-0.064887	0.973034	0.0432744	0.133762	KC UKB males	TRUE	reported	textfile	0.0116443	pattern baldness (males)	TRUE	4.87228e-08	p<1e-5 in independent subset
rs150985681	G	A	G	A	-0.0387045	0.0916288	0.974324	0.0437628	0.0362814	KC UKB males	TRUE	reported	textfile	0.0119547	pattern baldness (males)	TRUE	0.000602705	otherwise
rs1521879	G	A	G	A	0.0346834	0.000247491	0.194312	0.0174927	0.988712	KC UKB males	TRUE	reported	textfile	0.00473774	pattern baldness (males)	TRUE	1.23374e-13	p<1e-5 in independent subset
rs1685679	T	C	T	C	-0.0188088	-0.0232593	0.441368	0.0139536	0.0955328	KC UKB males	TRUE	reported	textfile	0.00379008	pattern baldness (males)	TRUE	3.47708e-07	p<1e-5 in independent subset
rs17025388	T	G	T	G	-0.0487503	0.00808443	0.964196	0.0374773	0.82921	KC UKB males	TRUE	reported	textfile	0.0101949	pattern baldness (males)	TRUE	8.68524e-07	p<1e-5 in independent subset
rs17037148	C	T	C	T	0.053501	-0.0304701	0.925262	0.0261151	0.243305	KC UKB males	TRUE	reported	textfile	0.00715158	pattern baldness (males)	TRUE	3.68784e-14	p<1e-5 in independent subset
rs17224527	T	A	T	A	0.0185648	0.00867951	0.669006	0.0147525	0.556303	KC UKB males	TRUE	reported	textfile	0.00399599	pattern baldness (males)	TRUE	1.69333e-06	p<1e-5 in independent subset
rs17241253	T	C	T	C	-0.0340924	-0.0246424	0.809146	0.0176824	0.163434	KC UKB males	TRUE	reported	textfile	0.00481491	pattern baldness (males)	TRUE	7.17714e-13	p<1e-5 in independent subset
rs17265513	T	C	T	C	0.0469805	0.0312056	0.800954	0.0173178	0.0715554	KC UKB males	TRUE	reported	textfile	0.00470967	pattern baldness (males)	TRUE	9.77279e-24	p<1e-5 in independent subset
rs1733726	C	A	C	A	0.0197282	0.0399928	0.210333	0.0168988	0.0179521	KC UKB males	TRUE	reported	textfile	0.00462418	pattern baldness (males)	TRUE	9.93649e-06	p<1e-5 in independent subset
rs1741318	G	A	G	A	0.0209592	0.0244234	0.602779	0.0142313	0.0861298	KC UKB males	TRUE	reported	textfile	0.00386633	pattern baldness (males)	TRUE	2.96408e-08	p<1e-5 in independent subset
rs17424286	G	T	G	T	-0.0294542	-0.0112162	0.645376	0.0145058	0.439393	KC UKB males	TRUE	reported	textfile	0.0039293	pattern baldness (males)	TRUE	3.28867e-14	p<1e-5 in independent subset
rs174592	A	G	A	G	0.0243156	0.0565532	0.626104	0.0143002	7.66244e-05	KC UKB males	TRUE	reported	textfile	0.00390289	pattern baldness (males)	TRUE	2.32991e-10	p<1e-5 in independent subset
rs17479393	A	T	A	T	-0.034428	0.0484969	0.749909	0.0159881	0.0024188	KC UKB males	TRUE	reported	textfile	0.00433034	pattern baldness (males)	TRUE	9.29439e-16	p<1e-5 in independent subset
rs17523609	C	T	C	T	-0.0159326	-0.0117841	0.464237	0.0139215	0.397291	KC UKB males	TRUE	reported	textfile	0.0038058	pattern baldness (males)	TRUE	1.41707e-05	otherwise
rs17753384	A	G	A	G	0.0521394	-0.020843	0.961425	0.0356766	0.559072	KC UKB males	TRUE	reported	textfile	0.00975952	pattern baldness (males)	TRUE	4.58583e-08	p<1e-5 in independent subset
rs1780355	A	G	A	G	-0.0146632	-0.000271255	0.52052	0.013877	0.984405	KC UKB males	TRUE	reported	textfile	0.00375483	pattern baldness (males)	TRUE	4.70821e-05	otherwise
rs17833789	C	A	C	A	-0.0448713	-0.00397107	0.551034	0.013943	0.775792	KC UKB males	TRUE	reported	textfile	0.00379814	pattern baldness (males)	TRUE	1.6519e-32	p<1e-5 in independent subset
rs17834563	T	C	T	C	0.0222037	0.0106086	0.651029	0.0145213	0.46505	KC UKB males	TRUE	reported	textfile	0.00394928	pattern baldness (males)	TRUE	9.42624e-09	p<1e-5 in independent subset
rs1800176	C	T	C	T	0.0163959	0.0174288	0.689098	0.0149048	0.242267	KC UKB males	TRUE	reported	textfile	0.00407671	pattern baldness (males)	TRUE	2.88719e-05	otherwise
rs1805007	C	T	C	T	-0.0309543	-0.294334	0.896403	0.0226338	1.1577e-38	KC UKB males	TRUE	reported	textfile	0.0061768	pattern baldness (males)	TRUE	2.70204e-07	p<1e-5 in independent subset	rs1805007
rs1888140	C	T	C	T	-0.0158227	-0.0125316	0.722828	0.0156364	0.422879	KC UKB males	TRUE	reported	textfile	0.00427216	pattern baldness (males)	TRUE	0.000106248	otherwise
rs1907352	G	C	G	C	0.0453471	0.0193932	0.55273	0.0139297	0.163856	KC UKB males	TRUE	reported	textfile	0.00377915	pattern baldness (males)	TRUE	1.79188e-33	p<1e-5 in independent subset
rs1951742	A	C	A	C	0.0182574	0.0104871	0.208549	0.0171054	0.539818	KC UKB males	TRUE	reported	textfile	0.00464204	pattern baldness (males)	TRUE	4.19365e-05	otherwise
rs1996020	A	C	A	C	0.0265348	-0.00419884	0.847622	0.0191324	0.82629	KC UKB males	TRUE	reported	textfile	0.00523436	pattern baldness (males)	TRUE	1.99589e-07	p<1e-5 in independent subset
rs1998697	G	A	G	A	0.0164943	0.00745986	0.806664	0.0174688	0.669351	KC UKB males	TRUE	reported	textfile	0.0047905	pattern baldness (males)	TRUE	0.000287515	otherwise
rs2031998	G	C	G	C	-0.0246942	-0.0346466	0.80438	0.0175267	0.0480646	KC UKB males	TRUE	reported	textfile	0.00478242	pattern baldness (males)	TRUE	1.21164e-07	p<1e-5 in independent subset
rs2052546	G	T	G	T	0.0118897	-0.000927398	0.67448	0.014824	0.950117	KC UKB males	TRUE	reported	textfile	0.00403586	pattern baldness (males)	TRUE	0.00160949	otherwise
rs2055040	T	C	T	C	-0.0213044	-0.0148643	0.272917	0.015523	0.338281	KC UKB males	TRUE	reported	textfile	0.00420797	pattern baldness (males)	TRUE	2.06497e-07	p<1e-5 in independent subset
rs2060285	C	A	C	A	-0.0189419	-0.0101541	0.673803	0.0147611	0.491518	KC UKB males	TRUE	reported	textfile	0.0040245	pattern baldness (males)	TRUE	1.25912e-06	p<1e-5 in independent subset
rs206947	A	G	A	G	0.0178524	0.0280188	0.21852	0.016677	0.0929412	KC UKB males	TRUE	reported	textfile	0.0045631	pattern baldness (males)	TRUE	4.5703e-05	otherwise
rs2071047	G	A	G	A	0.0180618	0.00399787	0.591019	0.0141382	0.777352	KC UKB males	TRUE	reported	textfile	0.00384445	pattern baldness (males)	TRUE	1.31265e-06	p<1e-5 in independent subset
rs2071305	A	C	A	C	-0.0169027	-0.0422463	0.693805	0.0153476	0.00591171	KC UKB males	TRUE	reported	textfile	0.00416433	pattern baldness (males)	TRUE	2.46497e-05	otherwise
rs2072304	A	G	A	G	0.0165515	0.0107179	0.81589	0.0178824	0.548935	KC UKB males	TRUE	reported	textfile	0.00488392	pattern baldness (males)	TRUE	0.000350768	otherwise
rs2074189	G	T	G	T	0.0125862	0.0166997	0.496883	0.0138693	0.228558	KC UKB males	TRUE	reported	textfile	0.00377856	pattern baldness (males)	TRUE	0.000432748	otherwise
rs2074585	G	A	G	A	0.0295088	-0.0030679	0.486569	0.0138498	0.824694	KC UKB males	TRUE	reported	textfile	0.00376414	pattern baldness (males)	TRUE	2.26256e-15	p<1e-5 in independent subset
rs2191828	C	G	C	G	-0.0265001	0.0134545	0.104314	0.0224053	0.548168	KC UKB males	TRUE	reported	textfile	0.00615844	pattern baldness (males)	TRUE	8.42299e-06	p<1e-5 in independent subset
rs2252397	G	A	G	A	-0.0249591	-0.0108129	0.564525	0.0139291	0.437585	KC UKB males	TRUE	reported	textfile	0.00379032	pattern baldness (males)	TRUE	2.27506e-11	p<1e-5 in independent subset
rs225847	T	C	T	C	0.0248053	-0.0132397	0.210865	0.0169747	0.435412	KC UKB males	TRUE	reported	textfile	0.00461936	pattern baldness (males)	TRUE	3.93997e-08	p<1e-5 in independent subset
rs226009	A	G	A	G	0.0240692	0.0306906	0.338226	0.0146187	0.0357808	KC UKB males	TRUE	reported	textfile	0.00398726	pattern baldness (males)	TRUE	7.87335e-10	p<1e-5 in independent subset
rs2291140	T	C	T	C	-0.0257315	-0.00971341	0.809034	0.0175172	0.579232	KC UKB males	TRUE	reported	textfile	0.00479129	pattern baldness (males)	TRUE	3.92649e-08	p<1e-5 in independent subset
rs2299066	G	A	G	A	-0.012017	0.0117052	0.388582	0.0142172	0.410332	KC UKB males	TRUE	reported	textfile	0.00385286	pattern baldness (males)	TRUE	0.000907386	otherwise
rs2326451	A	T	A	T	0.0436421	0.0554451	0.551981	0.0138911	6.5684e-05	KC UKB males	TRUE	reported	textfile	0.0037747	pattern baldness (males)	TRUE	3.21953e-31	p<1e-5 in independent subset
rs2328795	T	C	T	C	-0.00899794	-0.00377513	0.7869	0.0169146	0.823389	KC UKB males	TRUE	reported	textfile	0.00458642	pattern baldness (males)	TRUE	0.0248891	otherwise
rs2337699	C	T	C	T	-0.018703	-0.00148474	0.4725	0.0139017	0.914945	KC UKB males	TRUE	reported	textfile	0.00375916	pattern baldness (males)	TRUE	3.2571e-07	p<1e-5 in independent subset
rs2359714	C	T	C	T	-0.0339417	-0.0238936	0.46842	0.0139762	0.0873424	KC UKB males	TRUE	reported	textfile	0.0037896	pattern baldness (males)	TRUE	1.67515e-19	p<1e-5 in independent subset
rs2377104	T	G	T	G	0.0112468	0.00411888	0.477002	0.0139167	0.767256	KC UKB males	TRUE	reported	textfile	0.00378112	pattern baldness (males)	TRUE	0.00146751	otherwise
rs2428247	C	T	C	T	-0.0178504	-0.000627022	0.586954	0.0141147	0.964567	KC UKB males	TRUE	reported	textfile	0.0038392	pattern baldness (males)	TRUE	1.66362e-06	p<1e-5 in independent subset
rs2436396	A	G	A	G	-0.0171308	-0.0402206	0.299213	0.0151657	0.00799959	KC UKB males	TRUE	reported	textfile	0.00411945	pattern baldness (males)	TRUE	1.60161e-05	otherwise
rs246180	C	A	C	A	0.0332419	-0.0061695	0.673631	0.0148165	0.677121	KC UKB males	TRUE	reported	textfile	0.0040365	pattern baldness (males)	TRUE	8.95334e-17	p<1e-5 in independent subset
rs2529703	G	A	G	A	-0.0246982	-0.0200501	0.582959	0.0140439	0.153384	KC UKB males	TRUE	reported	textfile	0.00382809	pattern baldness (males)	TRUE	5.52524e-11	p<1e-5 in independent subset
rs2595514	A	T	A	T	0.00832694	-0.00826728	0.380943	0.0142775	0.562562	KC UKB males	TRUE	reported	textfile	0.00385784	pattern baldness (males)	TRUE	0.0154466	otherwise
rs2616534	C	A	C	A	0.0296842	-0.0378425	0.197538	0.0174032	0.0296705	KC UKB males	TRUE	reported	textfile	0.00471763	pattern baldness (males)	TRUE	1.56514e-10	p<1e-5 in independent subset
rs2646416	C	T	C	T	-0.0103796	-0.00323016	0.528843	0.013896	0.816186	KC UKB males	TRUE	reported	textfile	0.00378841	pattern baldness (males)	TRUE	0.00307355	otherwise
rs2669871	C	T	C	T	-0.0175229	0.054358	0.510695	0.0138337	8.51619e-05	KC UKB males	TRUE	reported	textfile	0.00376699	pattern baldness (males)	TRUE	1.64606e-06	p<1e-5 in independent subset	rs2669871
rs269704	C	T	C	T	0.0328034	0.0366566	0.241199	0.0163462	0.0249281	KC UKB males	TRUE	reported	textfile	0.00443242	pattern baldness (males)	TRUE	6.76894e-14	p<1e-5 in independent subset
rs2703594	C	G	C	G	-0.0305634	-0.00538712	0.206946	0.0170685	0.752293	KC UKB males	TRUE	reported	textfile	0.00464874	pattern baldness (males)	TRUE	2.43993e-11	p<1e-5 in independent subset
rs2710506	A	C	A	C	0.0128128	0.0132441	0.560164	0.0139916	0.343854	KC UKB males	TRUE	reported	textfile	0.00378519	pattern baldness (males)	TRUE	0.000355915	otherwise
rs2716613	A	G	A	G	0.0181372	-0.0120267	0.277219	0.0154187	0.435386	KC UKB males	TRUE	reported	textfile	0.0041899	pattern baldness (males)	TRUE	7.49652e-06	p<1e-5 in independent subset
rs2807686	T	C	T	C	-0.0252494	-0.013462	0.442673	0.0139816	0.335629	KC UKB males	TRUE	reported	textfile	0.00378871	pattern baldness (males)	TRUE	1.32893e-11	p<1e-5 in independent subset
rs28360615	G	C	G	C	-0.0458368	-0.00307468	0.844904	0.0191576	0.872492	KC UKB males	TRUE	reported	textfile	0.00522134	pattern baldness (males)	TRUE	8.26562e-19	p<1e-5 in independent subset
rs284305	C	T	C	T	-0.0396361	-7.68684e-05	0.0419628	0.034922	0.998244	KC UKB males	TRUE	reported	textfile	0.00946288	pattern baldness (males)	TRUE	1.40348e-05	otherwise
rs284651	T	C	T	C	-0.0270297	0.0185761	0.388725	0.0141519	0.18931	KC UKB males	TRUE	reported	textfile	0.00387629	pattern baldness (males)	TRUE	1.55032e-12	p<1e-5 in independent subset
rs28510513	G	T	G	T	0.0261624	0.000647522	0.796564	0.0173607	0.970247	KC UKB males	TRUE	reported	textfile	0.00473809	pattern baldness (males)	TRUE	1.6785e-08	p<1e-5 in independent subset
rs28637837	C	G	C	G	-0.0158014	0.012061	0.828367	0.0183369	0.510701	KC UKB males	TRUE	reported	textfile	0.00501169	pattern baldness (males)	TRUE	0.000808262	otherwise
rs28874920	G	T	G	T	0.0242174	-0.0184979	0.518421	0.0138598	0.181993	KC UKB males	TRUE	reported	textfile	0.00375907	pattern baldness (males)	TRUE	5.88028e-11	p<1e-5 in independent subset
rs2904259	T	C	T	C	0.0125045	0.0233333	0.490794	0.0138475	0.0919848	KC UKB males	TRUE	reported	textfile	0.00377398	pattern baldness (males)	TRUE	0.000460935	otherwise
rs29073	A	C	A	C	0.0227752	-0.00412814	0.505567	0.0138631	0.765871	KC UKB males	TRUE	reported	textfile	0.00377754	pattern baldness (males)	TRUE	8.24331e-10	p<1e-5 in independent subset
rs2910996	A	G	A	G	-0.0289243	-0.0266983	0.768226	0.0164353	0.10428	KC UKB males	TRUE	reported	textfile	0.00447218	pattern baldness (males)	TRUE	4.97837e-11	p<1e-5 in independent subset
rs2929390	C	T	C	T	-0.0128878	-0.00891285	0.583324	0.0140469	0.525749	KC UKB males	TRUE	reported	textfile	0.00382493	pattern baldness (males)	TRUE	0.000376631	otherwise
rs2958184	A	C	A	C	-0.0204388	0.0103828	0.715192	0.0153274	0.498151	KC UKB males	TRUE	reported	textfile	0.00417022	pattern baldness (males)	TRUE	4.76429e-07	p<1e-5 in independent subset
rs2967224	A	G	A	G	0.0152015	-0.00307951	0.579694	0.0140327	0.826298	KC UKB males	TRUE	reported	textfile	0.00382165	pattern baldness (males)	TRUE	3.47878e-05	otherwise
rs2989869	G	A	G	A	-0.0151189	0.00138623	0.448888	0.0139085	0.920608	KC UKB males	TRUE	reported	textfile	0.00377074	pattern baldness (males)	TRUE	3.04197e-05	otherwise
rs3012384	T	C	T	C	-0.0219082	0.00771078	0.399847	0.0141882	0.58681	KC UKB males	TRUE	reported	textfile	0.00384749	pattern baldness (males)	TRUE	6.19926e-09	p<1e-5 in independent subset
rs3107688	A	C	A	C	0.0145041	-0.00530149	0.466671	0.0138437	0.701754	KC UKB males	TRUE	reported	textfile	0.00378187	pattern baldness (males)	TRUE	6.27397e-05	otherwise
rs3109219	T	A	T	A	-0.0637553	-0.155243	0.0231706	0.0506458	0.00217475	KC UKB males	TRUE	reported	textfile	0.0135634	pattern baldness (males)	TRUE	1.29737e-06	p<1e-5 in independent subset
rs34172167	C	T	C	T	-0.0135441	-0.0199249	0.741654	0.0161812	0.21819	KC UKB males	TRUE	reported	textfile	0.00438062	pattern baldness (males)	TRUE	0.000994658	otherwise
rs34218095	G	C	G	C	0.0244861	0.0163952	0.839459	0.0189074	0.385869	KC UKB males	TRUE	reported	textfile	0.00513577	pattern baldness (males)	TRUE	9.31444e-07	p<1e-5 in independent subset
rs34281554	A	C	A	C	0.037482	-0.0177641	0.456367	0.0139281	0.202163	KC UKB males	TRUE	reported	textfile	0.00377107	pattern baldness (males)	TRUE	1.4032e-23	p<1e-5 in independent subset
rs34324867	G	A	G	A	-0.0250162	0.00962223	0.791536	0.0172361	0.576666	KC UKB males	TRUE	reported	textfile	0.00471506	pattern baldness (males)	TRUE	5.61529e-08	p<1e-5 in independent subset
rs34811474	G	A	G	A	-0.0159462	0.0204333	0.768788	0.0163918	0.212558	KC UKB males	TRUE	reported	textfile	0.00445788	pattern baldness (males)	TRUE	0.000173726	otherwise
rs35025671	A	T	A	T	-0.0685096	-0.00880042	0.896682	0.0226698	0.697868	KC UKB males	TRUE	reported	textfile	0.0062007	pattern baldness (males)	TRUE	1.11221e-28	p<1e-5 in independent subset
rs35135622	T	A	T	A	-0.0139589	-0.00225273	0.658021	0.0146655	0.877919	KC UKB males	TRUE	reported	textfile	0.00397873	pattern baldness (males)	TRUE	0.000225422	otherwise
rs35178736	T	C	T	C	0.0289529	-0.0154585	0.917187	0.0253556	0.542083	KC UKB males	TRUE	reported	textfile	0.00687316	pattern baldness (males)	TRUE	1.26303e-05	otherwise
rs35287517	C	T	C	T	-0.0197666	-0.0189204	0.797212	0.0174922	0.279408	KC UKB males	TRUE	reported	textfile	0.00471668	pattern baldness (males)	TRUE	1.38994e-05	otherwise
rs35383942	C	T	C	T	0.0407108	-0.0223819	0.936739	0.0282552	0.428283	KC UKB males	TRUE	reported	textfile	0.00768576	pattern baldness (males)	TRUE	5.88885e-08	p<1e-5 in independent subset
rs35558461	G	A	G	A	-0.0244242	-0.0232245	0.736727	0.0160381	0.147593	KC UKB males	TRUE	reported	textfile	0.00436399	pattern baldness (males)	TRUE	1.09198e-08	p<1e-5 in independent subset
rs35600242	C	T	C	T	-0.0284796	0.0286466	0.796169	0.0172563	0.0969016	KC UKB males	TRUE	reported	textfile	0.00470061	pattern baldness (males)	TRUE	6.86117e-10	p<1e-5 in independent subset
rs35624710	G	A	G	A	0.0173647	0.00325562	0.663054	0.0148166	0.826083	KC UKB males	TRUE	reported	textfile	0.00402177	pattern baldness (males)	TRUE	7.88403e-06	p<1e-5 in independent subset
rs35833956	T	A	T	A	0.0193485	-0.00932815	0.53579	0.0138414	0.500355	KC UKB males	TRUE	reported	textfile	0.00377483	pattern baldness (males)	TRUE	1.48248e-07	p<1e-5 in independent subset
rs35880221	G	T	G	T	0.0240221	-0.00105802	0.914526	0.0246458	0.965758	KC UKB males	TRUE	reported	textfile	0.00673657	pattern baldness (males)	TRUE	0.000181288	otherwise
rs35892873	C	T	C	T	0.0341198	0.0231858	0.688413	0.0149985	0.122134	KC UKB males	TRUE	reported	textfile	0.00408223	pattern baldness (males)	TRUE	3.18607e-17	p<1e-5 in independent subset
rs36009582	A	G	A	G	0.0116964	0.0102711	0.554191	0.0139779	0.462454	KC UKB males	TRUE	reported	textfile	0.00380263	pattern baldness (males)	TRUE	0.00104944	otherwise
rs36010924	A	G	A	G	-0.0458003	0.0132823	0.814683	0.0178	0.455548	KC UKB males	TRUE	reported	textfile	0.0048076	pattern baldness (males)	TRUE	8.1224e-22	p<1e-5 in independent subset
rs3740237	G	C	G	C	0.0245591	-0.0162321	0.85556	0.0197616	0.411421	KC UKB males	TRUE	reported	textfile	0.00535999	pattern baldness (males)	TRUE	2.30352e-06	p<1e-5 in independent subset
rs3768307	A	G	A	G	-0.0137483	-0.0212569	0.564073	0.0139518	0.127609	KC UKB males	TRUE	reported	textfile	0.00376237	pattern baldness (males)	TRUE	0.000129013	otherwise
rs3781452	C	T	C	T	0.0488343	-0.012934	0.366679	0.0143926	0.368837	KC UKB males	TRUE	reported	textfile	0.00391824	pattern baldness (males)	TRUE	5.91657e-36	p<1e-5 in independent subset
rs3796604	C	G	C	G	-0.0515001	0.00573282	0.582935	0.0141053	0.684427	KC UKB males	TRUE	reported	textfile	0.00383762	pattern baldness (males)	TRUE	2.31475e-41	p<1e-5 in independent subset
rs3828222	C	T	C	T	-0.0183661	-0.00248906	0.820298	0.0181303	0.890804	KC UKB males	TRUE	reported	textfile	0.00487137	pattern baldness (males)	TRUE	8.15543e-05	otherwise
rs382854	C	T	C	T	-0.0308401	-0.00487964	0.493208	0.0138864	0.72529	KC UKB males	TRUE	reported	textfile	0.0037753	pattern baldness (males)	TRUE	1.55589e-16	p<1e-5 in independent subset
rs3847069	C	T	C	T	-0.0245586	0.0801387	0.746412	0.0161098	6.54037e-07	KC UKB males	TRUE	reported	textfile	0.00432614	pattern baldness (males)	TRUE	6.86218e-09	p<1e-5 in independent subset	rs3847069
rs3856551	C	T	C	T	-0.0575278	-0.0314009	0.853349	0.0194835	0.107035	KC UKB males	TRUE	reported	textfile	0.00529213	pattern baldness (males)	TRUE	7.9712e-28	p<1e-5 in independent subset
rs41283425	C	T	C	T	-0.0356591	-0.012674	0.950203	0.0317887	0.690119	KC UKB males	TRUE	reported	textfile	0.00864173	pattern baldness (males)	TRUE	1.84256e-05	otherwise
rs4256018	T	G	T	G	0.0202094	-0.015313	0.728296	0.0155777	0.325605	KC UKB males	TRUE	reported	textfile	0.00423171	pattern baldness (males)	TRUE	8.95392e-07	p<1e-5 in independent subset
rs4289865	T	C	T	C	0.0174655	0.00210564	0.340892	0.0146141	0.885435	KC UKB males	TRUE	reported	textfile	0.00398038	pattern baldness (males)	TRUE	5.72258e-06	p<1e-5 in independent subset
rs4463453	C	T	C	T	-0.00926937	0.00859653	0.620486	0.0143115	0.548058	KC UKB males	TRUE	reported	textfile	0.00389481	pattern baldness (males)	TRUE	0.00865799	otherwise
rs4517782	C	T	C	T	-0.0279364	-0.0134742	0.630679	0.0147039	0.359476	KC UKB males	TRUE	reported	textfile	0.00401298	pattern baldness (males)	TRUE	1.68322e-12	p<1e-5 in independent subset
rs4551754	T	C	T	C	-0.018297	0.0137709	0.689431	0.0149414	0.356707	KC UKB males	TRUE	reported	textfile	0.00407052	pattern baldness (males)	TRUE	3.47845e-06	p<1e-5 in independent subset
rs4579119	C	T	C	T	-0.0097331	-0.0117405	0.633485	0.0144096	0.415204	KC UKB males	TRUE	reported	textfile	0.00392117	pattern baldness (males)	TRUE	0.00652883	otherwise
rs4623763	G	A	G	A	-0.0401793	-0.0286506	0.617759	0.0142338	0.0441293	KC UKB males	TRUE	reported	textfile	0.00384959	pattern baldness (males)	TRUE	8.37595e-26	p<1e-5 in independent subset
rs4656227	C	G	C	G	-0.0290092	0.00790242	0.847377	0.0192606	0.681593	KC UKB males	TRUE	reported	textfile	0.00521916	pattern baldness (males)	TRUE	1.36276e-08	p<1e-5 in independent subset
rs4703927	G	A	G	A	0.0131103	-0.017492	0.404098	0.0140887	0.214396	KC UKB males	TRUE	reported	textfile	0.00384084	pattern baldness (males)	TRUE	0.000320796	otherwise
rs4717829	C	T	C	T	0.0230419	-0.0108315	0.872407	0.0208123	0.602757	KC UKB males	TRUE	reported	textfile	0.00562172	pattern baldness (males)	TRUE	2.07714e-05	otherwise
rs4718886	A	G	A	G	0.0690396	0.0306797	0.746492	0.0159366	0.0542158	KC UKB males	TRUE	reported	textfile	0.00432042	pattern baldness (males)	TRUE	8.8306e-58	p<1e-5 in independent subset
rs4731745	T	A	T	A	0.0317155	0.0292746	0.205073	0.0171801	0.0883847	KC UKB males	TRUE	reported	textfile	0.00465149	pattern baldness (males)	TRUE	4.60451e-12	p<1e-5 in independent subset
rs4733086	T	C	T	C	0.0144879	-0.00596334	0.349801	0.0146132	0.683215	KC UKB males	TRUE	reported	textfile	0.00398755	pattern baldness (males)	TRUE	0.000139919	otherwise
rs4746250	G	A	G	A	-0.0315016	-0.00986704	0.888813	0.0219997	0.653787	KC UKB males	TRUE	reported	textfile	0.0060083	pattern baldness (males)	TRUE	7.89873e-08	p<1e-5 in independent subset
rs4760044	G	A	G	A	0.0523024	-8.74761e-05	0.863826	0.0203786	0.996575	KC UKB males	TRUE	reported	textfile	0.00553265	pattern baldness (males)	TRUE	1.63987e-21	p<1e-5 in independent subset
rs4792260	A	C	A	C	-0.0245219	-0.0187412	0.370194	0.0143756	0.192343	KC UKB males	TRUE	reported	textfile	0.0039122	pattern baldness (males)	TRUE	1.82788e-10	p<1e-5 in independent subset
rs480989	A	G	A	G	0.025615	-0.0163673	0.112035	0.0219819	0.456524	KC UKB males	TRUE	reported	textfile	0.00597726	pattern baldness (males)	TRUE	9.12019e-06	p<1e-5 in independent subset
rs4848124	C	T	C	T	-0.0200249	-0.00355013	0.616325	0.0143094	0.804059	KC UKB males	TRUE	reported	textfile	0.00386247	pattern baldness (males)	TRUE	1.08309e-07	p<1e-5 in independent subset
rs485642	A	G	A	G	-0.0140754	-0.00196374	0.715815	0.0154306	0.898733	KC UKB males	TRUE	reported	textfile	0.00419776	pattern baldness (males)	TRUE	0.000399597	otherwise
rs4859135	T	A	T	A	-0.0318282	0.00466985	0.839941	0.0189479	0.805328	KC UKB males	TRUE	reported	textfile	0.00516389	pattern baldness (males)	TRUE	3.55526e-10	p<1e-5 in independent subset
rs4864709	T	C	T	C	-0.0130713	-0.0012057	0.627334	0.0143513	0.933046	KC UKB males	TRUE	reported	textfile	0.00388855	pattern baldness (males)	TRUE	0.000387624	otherwise
rs4878737	T	G	T	G	0.0187631	-0.0240613	0.260895	0.0157806	0.127323	KC UKB males	TRUE	reported	textfile	0.00430452	pattern baldness (males)	TRUE	6.535e-06	p<1e-5 in independent subset
rs4947522	C	T	C	T	-0.0147766	-0.00222844	0.577415	0.0139934	0.873473	KC UKB males	TRUE	reported	textfile	0.00379332	pattern baldness (males)	TRUE	4.9013e-05	otherwise
rs4960296	A	T	A	T	-0.0260803	-0.0101132	0.739135	0.0157328	0.520347	KC UKB males	TRUE	reported	textfile	0.00428349	pattern baldness (males)	TRUE	5.69642e-10	p<1e-5 in independent subset
rs496344	G	A	G	A	0.0135729	0.00628224	0.744917	0.0160513	0.695512	KC UKB males	TRUE	reported	textfile	0.00439361	pattern baldness (males)	TRUE	0.00100336	otherwise
rs4969449	G	C	G	C	0.0329989	-0.0155893	0.432822	0.0156768	0.320019	KC UKB males	TRUE	reported	textfile	0.00427786	pattern baldness (males)	TRUE	6.10245e-15	p<1e-5 in independent subset
rs509256	C	A	C	A	-0.0317861	0.0199524	0.246241	0.0161771	0.217435	KC UKB males	TRUE	reported	textfile	0.00436638	pattern baldness (males)	TRUE	1.67235e-13	p<1e-5 in independent subset
rs520015	C	G	C	G	-0.0218093	-0.0193902	0.513157	0.0138306	0.160924	KC UKB males	TRUE	reported	textfile	0.00377242	pattern baldness (males)	TRUE	3.7074e-09	p<1e-5 in independent subset
rs536695	G	A	G	A	0.0136693	0.0108062	0.376365	0.0143656	0.451911	KC UKB males	TRUE	reported	textfile	0.00390451	pattern baldness (males)	TRUE	0.000231845	otherwise
rs539206	A	C	A	C	0.0231567	-0.0245605	0.206258	0.0172495	0.154493	KC UKB males	TRUE	reported	textfile	0.00468279	pattern baldness (males)	TRUE	3.80593e-07	p<1e-5 in independent subset
rs548304	G	A	G	A	0.0199535	0.0202568	0.813772	0.018023	0.261038	KC UKB males	TRUE	reported	textfile	0.00488643	pattern baldness (males)	TRUE	2.21858e-05	otherwise
rs55742715	T	C	T	C	-0.0146744	-0.0049404	0.479768	0.0138238	0.720805	KC UKB males	TRUE	reported	textfile	0.00378087	pattern baldness (males)	TRUE	5.19662e-05	otherwise
rs55780993	C	T	C	T	0.0263476	-0.0114709	0.898524	0.0229885	0.617792	KC UKB males	TRUE	reported	textfile	0.0062828	pattern baldness (males)	TRUE	1.37276e-05	otherwise
rs55848103	T	G	T	G	-0.0256943	-0.0081526	0.895042	0.0225738	0.717985	KC UKB males	TRUE	reported	textfile	0.00611334	pattern baldness (males)	TRUE	1.31707e-05	otherwise
rs55857565	T	A	T	A	-0.0142549	0.00106576	0.796723	0.0175011	0.951441	KC UKB males	TRUE	reported	textfile	0.00472476	pattern baldness (males)	TRUE	0.00127618	otherwise
rs56003038	C	T	C	T	-0.0231706	-0.00110193	0.58763	0.014302	0.938586	KC UKB males	TRUE	reported	textfile	0.00385716	pattern baldness (males)	TRUE	9.43972e-10	p<1e-5 in independent subset
rs56171126	A	G	A	G	0.0181374	0.0278342	0.799723	0.0173418	0.108486	KC UKB males	TRUE	reported	textfile	0.00471639	pattern baldness (males)	TRUE	6.01263e-05	otherwise
rs56188194	T	G	T	G	-0.0503713	-0.0172323	0.717292	0.0153784	0.262478	KC UKB males	TRUE	reported	textfile	0.00419755	pattern baldness (males)	TRUE	1.77291e-33	p<1e-5 in independent subset
rs56298917	G	A	G	A	0.0168882	-0.00693447	0.699649	0.0150822	0.645675	KC UKB males	TRUE	reported	textfile	0.00410002	pattern baldness (males)	TRUE	1.90216e-05	otherwise
rs56300446	G	A	G	A	-0.0261234	-0.0216806	0.882127	0.0217532	0.318928	KC UKB males	TRUE	reported	textfile	0.00589891	pattern baldness (males)	TRUE	4.74425e-06	p<1e-5 in independent subset
rs56335910	A	G	A	G	-0.0306794	0.0142089	0.630502	0.0143863	0.323313	KC UKB males	TRUE	reported	textfile	0.00392535	pattern baldness (males)	TRUE	2.73269e-15	p<1e-5 in independent subset
rs57402213	A	G	A	G	-0.0208585	-0.0013358	0.842619	0.018972	0.943868	KC UKB males	TRUE	reported	textfile	0.00514647	pattern baldness (males)	TRUE	2.52855e-05	otherwise
rs574056	A	T	A	T	-0.0331905	0.00137033	0.942729	0.0295786	0.963049	KC UKB males	TRUE	reported	textfile	0.00808583	pattern baldness (males)	TRUE	2.02356e-05	otherwise
rs574183	A	G	A	G	0.0168466	0.0214809	0.608904	0.014158	0.129208	KC UKB males	TRUE	reported	textfile	0.00386007	pattern baldness (males)	TRUE	6.37579e-06	p<1e-5 in independent subset
rs579682	C	T	C	T	-0.0280328	-0.00171684	0.285179	0.0154057	0.911266	KC UKB males	TRUE	reported	textfile	0.00418057	pattern baldness (males)	TRUE	1.00361e-11	p<1e-5 in independent subset
rs58327496	T	G	T	G	0.0169113	0.03715	0.837432	0.0185709	0.0454523	KC UKB males	TRUE	reported	textfile	0.00508743	pattern baldness (males)	TRUE	0.000443468	otherwise
rs589905	G	A	G	A	0.0183677	0.0217722	0.372531	0.0143163	0.128312	KC UKB males	TRUE	reported	textfile	0.00390666	pattern baldness (males)	TRUE	1.29042e-06	p<1e-5 in independent subset
rs59167614	A	G	A	G	0.0584201	0.0028265	0.847405	0.0192119	0.883036	KC UKB males	TRUE	reported	textfile	0.00519964	pattern baldness (males)	TRUE	1.36607e-29	p<1e-5 in independent subset
rs59679367	G	A	G	A	0.0249119	-0.00466137	0.733163	0.0156859	0.766337	KC UKB males	TRUE	reported	textfile	0.0042553	pattern baldness (males)	TRUE	2.39479e-09	p<1e-5 in independent subset
rs6005455	C	T	C	T	-0.0252349	0.00334793	0.627904	0.0143515	0.815543	KC UKB males	TRUE	reported	textfile	0.00391203	pattern baldness (males)	TRUE	5.57079e-11	p<1e-5 in independent subset
rs6007594	G	A	G	A	0.0265062	0.00246383	0.742578	0.0157832	0.875951	KC UKB males	TRUE	reported	textfile	0.00430308	pattern baldness (males)	TRUE	3.64137e-10	p<1e-5 in independent subset
rs6012052	C	T	C	T	0.0164978	0.00623903	0.489615	0.0138812	0.6531	KC UKB males	TRUE	reported	textfile	0.00378005	pattern baldness (males)	TRUE	6.37245e-06	p<1e-5 in independent subset
rs6025176	T	C	T	C	-0.0364397	0.00460149	0.658992	0.0149924	0.758904	KC UKB males	TRUE	reported	textfile	0.00409284	pattern baldness (males)	TRUE	2.71101e-19	p<1e-5 in independent subset
rs6033058	G	A	G	A	-0.0159113	-0.0157977	0.372153	0.0144618	0.27467	KC UKB males	TRUE	reported	textfile	0.00393324	pattern baldness (males)	TRUE	2.61234e-05	otherwise
rs6041987	A	G	A	G	-0.0188795	0.0194386	0.783151	0.0167019	0.244481	KC UKB males	TRUE	reported	textfile	0.00457227	pattern baldness (males)	TRUE	1.82069e-05	otherwise
rs6054856	A	G	A	G	-0.0149736	-0.0299845	0.771766	0.0164832	0.0688962	KC UKB males	TRUE	reported	textfile	0.00449031	pattern baldness (males)	TRUE	0.000427038	otherwise
rs6058874	A	G	A	G	0.0203408	-0.0186442	0.597497	0.0141437	0.187437	KC UKB males	TRUE	reported	textfile	0.00385379	pattern baldness (males)	TRUE	6.52549e-08	p<1e-5 in independent subset
rs6113393	C	T	C	T	-0.105054	0.0094886	0.399754	0.0141571	0.502707	KC UKB males	TRUE	reported	textfile	0.00384098	pattern baldness (males)	TRUE	5.27779e-165	p<1e-5 in independent subset
rs6127822	C	T	C	T	-0.0171469	-0.00673074	0.755273	0.0167931	0.688565	KC UKB males	TRUE	reported	textfile	0.00456282	pattern baldness (males)	TRUE	8.56518e-05	otherwise
rs613872	G	T	G	T	0.022968	0.00444391	0.174509	0.0183536	0.808681	KC UKB males	TRUE	reported	textfile	0.00496546	pattern baldness (males)	TRUE	1.868e-06	p<1e-5 in independent subset
rs61640416	G	A	G	A	0.0197489	-0.00577201	0.835681	0.0186602	0.757076	KC UKB males	TRUE	reported	textfile	0.00507727	pattern baldness (males)	TRUE	5.01905e-05	otherwise
rs61739285	C	T	C	T	0.0333961	-0.0890774	0.965538	0.0376424	0.0179615	KC UKB males	TRUE	reported	textfile	0.0103347	pattern baldness (males)	TRUE	0.000615812	otherwise
rs61769779	G	A	G	A	-0.0331268	0.0211379	0.874279	0.0208182	0.309936	KC UKB males	TRUE	reported	textfile	0.00564096	pattern baldness (males)	TRUE	2.14576e-09	p<1e-5 in independent subset
rs61806205	T	A	T	A	0.0779129	0.0355992	0.986516	0.0879631	0.685694	KC UKB males	TRUE	reported	textfile	0.0241096	pattern baldness (males)	TRUE	0.000615468	otherwise
rs61875435	G	A	G	A	0.0230227	-0.0215752	0.835159	0.0187407	0.249631	KC UKB males	TRUE	reported	textfile	0.00506678	pattern baldness (males)	TRUE	2.76177e-06	p<1e-5 in independent subset
rs61977111	T	C	T	C	0.0291276	0.00844981	0.864364	0.0203395	0.677821	KC UKB males	TRUE	reported	textfile	0.0055855	pattern baldness (males)	TRUE	9.19781e-08	p<1e-5 in independent subset
rs62065084	T	C	T	C	-0.0291561	-0.0242399	0.740933	0.01574	0.123555	KC UKB males	TRUE	reported	textfile	0.0042936	pattern baldness (males)	TRUE	5.58359e-12	p<1e-5 in independent subset
rs62205363	G	C	G	C	-0.00809404	-0.0254812	0.824357	0.0181874	0.161204	KC UKB males	TRUE	reported	textfile	0.00497227	pattern baldness (males)	TRUE	0.0517798	otherwise
rs62244773	A	T	A	T	0.015554	-0.00940604	0.695074	0.0151056	0.53349	KC UKB males	TRUE	reported	textfile	0.00410153	pattern baldness (males)	TRUE	7.46462e-05	otherwise
rs62311663	A	G	A	G	-0.0523918	-0.00246964	0.94162	0.0296605	0.933642	KC UKB males	TRUE	reported	textfile	0.00800864	pattern baldness (males)	TRUE	3.03691e-11	p<1e-5 in independent subset
rs624070	T	C	T	C	0.0126352	0.0146705	0.455342	0.0138431	0.289251	KC UKB males	TRUE	reported	textfile	0.0037819	pattern baldness (males)	TRUE	0.000417437	otherwise
rs62433351	C	G	C	G	0.0170494	-0.0149309	0.28092	0.0156417	0.339802	KC UKB males	TRUE	reported	textfile	0.0042765	pattern baldness (males)	TRUE	3.34902e-05	otherwise
rs6439844	G	A	G	A	-0.0208009	-0.0133264	0.722607	0.015412	0.387214	KC UKB males	TRUE	reported	textfile	0.00420505	pattern baldness (males)	TRUE	3.77513e-07	p<1e-5 in independent subset
rs6458579	A	G	A	G	0.017503	0.00190334	0.461632	0.0139231	0.891266	KC UKB males	TRUE	reported	textfile	0.00379247	pattern baldness (males)	TRUE	1.9636e-06	p<1e-5 in independent subset
rs6479581	A	G	A	G	0.0273239	-0.0139684	0.0487097	0.0326607	0.668883	KC UKB males	TRUE	reported	textfile	0.0087383	pattern baldness (males)	TRUE	0.000883262	otherwise
rs6510864	G	A	G	A	-0.0209448	0.00334632	0.305305	0.0150034	0.823506	KC UKB males	TRUE	reported	textfile	0.00411151	pattern baldness (males)	TRUE	1.75121e-07	p<1e-5 in independent subset
rs6560300	G	A	G	A	-0.0106234	0.00577262	0.524023	0.0138355	0.676508	KC UKB males	TRUE	reported	textfile	0.00377381	pattern baldness (males)	TRUE	0.00243861	otherwise
rs6597081	C	T	C	T	-0.0157145	0.0146556	0.70002	0.0152751	0.337337	KC UKB males	TRUE	reported	textfile	0.00414987	pattern baldness (males)	TRUE	7.63168e-05	otherwise
rs6597394	C	T	C	T	-0.0176217	-0.00606599	0.450997	0.0139553	0.663801	KC UKB males	TRUE	reported	textfile	0.00378311	pattern baldness (males)	TRUE	1.59654e-06	p<1e-5 in independent subset
rs66626713	G	A	G	A	-0.0149508	0.000536579	0.646632	0.0144896	0.97046	KC UKB males	TRUE	reported	textfile	0.00393814	pattern baldness (males)	TRUE	7.34029e-05	otherwise
rs6669943	G	A	G	A	-0.0182343	0.000435356	0.596989	0.0141292	0.975419	KC UKB males	TRUE	reported	textfile	0.00382374	pattern baldness (males)	TRUE	9.27055e-07	p<1e-5 in independent subset
rs66806308	C	T	C	T	0.018678	0.00461232	0.787681	0.0170467	0.786722	KC UKB males	TRUE	reported	textfile	0.00465635	pattern baldness (males)	TRUE	3.01931e-05	otherwise
rs6691909	A	G	A	G	-0.0172428	-0.0175973	0.465385	0.0139223	0.206243	KC UKB males	TRUE	reported	textfile	0.00376227	pattern baldness (males)	TRUE	2.29084e-06	p<1e-5 in independent subset
rs67248060	C	T	C	T	-0.091856	-0.00460187	0.633433	0.0144378	0.749925	KC UKB males	TRUE	reported	textfile	0.00391949	pattern baldness (males)	TRUE	9.24704e-122	p<1e-5 in independent subset
rs6731529	G	A	G	A	0.0216872	-0.00328197	0.773436	0.0165684	0.842977	KC UKB males	TRUE	reported	textfile	0.00446116	pattern baldness (males)	TRUE	5.82979e-07	p<1e-5 in independent subset
rs6732426	C	T	C	T	-0.0276092	-0.0230562	0.470798	0.0138356	0.0956253	KC UKB males	TRUE	reported	textfile	0.00374405	pattern baldness (males)	TRUE	8.26962e-14	p<1e-5 in independent subset
rs67631072	C	T	C	T	-0.0224641	0.0157486	0.445561	0.014007	0.26087	KC UKB males	TRUE	reported	textfile	0.00377843	pattern baldness (males)	TRUE	1.37931e-09	p<1e-5 in independent subset
rs6770252	G	A	G	A	-0.0220393	-0.0179078	0.5434	0.0138829	0.197078	KC UKB males	TRUE	reported	textfile	0.00376796	pattern baldness (males)	TRUE	2.47071e-09	p<1e-5 in independent subset
rs6774180	G	A	G	A	-0.0147473	-0.0107665	0.585931	0.0139822	0.441288	KC UKB males	TRUE	reported	textfile	0.00381786	pattern baldness (males)	TRUE	5.60672e-05	otherwise
rs67934435	G	C	G	C	0.0285246	-0.0123358	0.683344	0.0148883	0.407356	KC UKB males	TRUE	reported	textfile	0.00406904	pattern baldness (males)	TRUE	1.19027e-12	p<1e-5 in independent subset
rs67953451	A	G	A	G	-0.0213933	-0.00610586	0.634639	0.014394	0.671424	KC UKB males	TRUE	reported	textfile	0.00391249	pattern baldness (males)	TRUE	2.27635e-08	p<1e-5 in independent subset
rs68088846	G	A	G	A	-0.0549295	-0.0153035	0.79184	0.0170455	0.369291	KC UKB males	TRUE	reported	textfile	0.00464684	pattern baldness (males)	TRUE	1.52332e-32	p<1e-5 in independent subset
rs6814380	C	G	C	G	-0.0116018	-0.0147406	0.594091	0.0143789	0.30529	KC UKB males	TRUE	reported	textfile	0.00390949	pattern baldness (males)	TRUE	0.00150068	otherwise
rs6822736	A	C	A	C	0.011738	0.00637996	0.663358	0.0146877	0.664017	KC UKB males	TRUE	reported	textfile	0.00400052	pattern baldness (males)	TRUE	0.00167248	otherwise
rs6857137	A	G	A	G	-0.019261	0.00376333	0.510196	0.0138124	0.785269	KC UKB males	TRUE	reported	textfile	0.00376688	pattern baldness (males)	TRUE	1.58331e-07	p<1e-5 in independent subset
rs6859752	C	T	C	T	0.0226125	-0.0354309	0.688165	0.0149146	0.017521	KC UKB males	TRUE	reported	textfile	0.00405069	pattern baldness (males)	TRUE	1.18623e-08	p<1e-5 in independent subset
rs686781	A	G	A	G	-0.0205888	-0.00795724	0.253381	0.0159362	0.617556	KC UKB males	TRUE	reported	textfile	0.00434718	pattern baldness (males)	TRUE	1.0892e-06	p<1e-5 in independent subset
rs6886306	C	T	C	T	0.0193904	0.00663269	0.529598	0.0138224	0.631333	KC UKB males	TRUE	reported	textfile	0.00376247	pattern baldness (males)	TRUE	1.27742e-07	p<1e-5 in independent subset
rs6901317	T	G	T	G	-0.0328714	0.0159583	0.3365	0.014745	0.279126	KC UKB males	TRUE	reported	textfile	0.00401208	pattern baldness (males)	TRUE	1.27284e-16	p<1e-5 in independent subset
rs690321	A	G	A	G	-0.0236472	-0.00510631	0.624258	0.0142631	0.720337	KC UKB males	TRUE	reported	textfile	0.00389805	pattern baldness (males)	TRUE	6.53973e-10	p<1e-5 in independent subset
rs6903705	C	T	C	T	-0.0274268	0.0195066	0.77045	0.0165157	0.237566	KC UKB males	TRUE	reported	textfile	0.00445713	pattern baldness (males)	TRUE	3.79037e-10	p<1e-5 in independent subset
rs6910234	A	C	A	C	-0.0204969	-0.000399663	0.721785	0.0154651	0.979383	KC UKB males	TRUE	reported	textfile	0.0042016	pattern baldness (males)	TRUE	5.34869e-07	p<1e-5 in independent subset
rs6935891	A	G	A	G	0.0412318	-0.0383107	0.848191	0.0194593	0.0489807	KC UKB males	TRUE	reported	textfile	0.00523993	pattern baldness (males)	TRUE	1.79074e-15	p<1e-5 in independent subset
rs6950087	C	T	C	T	0.0723857	-0.00462389	0.45718	0.0138164	0.737876	KC UKB males	TRUE	reported	textfile	0.00376647	pattern baldness (males)	TRUE	1.29712e-82	p<1e-5 in independent subset
rs6960085	C	T	C	T	-0.0207434	0.00136813	0.51882	0.0139051	0.921622	KC UKB males	TRUE	reported	textfile	0.00376504	pattern baldness (males)	TRUE	1.79951e-08	p<1e-5 in independent subset
rs6964466	G	A	G	A	0.0422259	-0.00579775	0.60669	0.0142071	0.683209	KC UKB males	TRUE	reported	textfile	0.00386584	pattern baldness (males)	TRUE	4.48306e-28	p<1e-5 in independent subset
rs697697	A	G	A	G	0.0131632	0.0184365	0.383556	0.0142734	0.196471	KC UKB males	TRUE	reported	textfile	0.00385989	pattern baldness (males)	TRUE	0.000324514	otherwise
rs6999357	A	G	A	G	0.0332899	-0.0262961	0.962458	0.0368434	0.475397	KC UKB males	TRUE	reported	textfile	0.00990349	pattern baldness (males)	TRUE	0.000387698	otherwise
rs7020673	C	G	C	G	0.0107233	0.0223512	0.501656	0.0138429	0.106391	KC UKB males	TRUE	reported	textfile	0.00376879	pattern baldness (males)	TRUE	0.00221855	otherwise
rs7029276	G	T	G	T	-0.0322215	0.0239991	0.915598	0.0249214	0.335553	KC UKB males	TRUE	reported	textfile	0.00679617	pattern baldness (males)	TRUE	1.06267e-06	p<1e-5 in independent subset
rs704285	C	T	C	T	0.0160291	0.00387715	0.505581	0.0144168	0.787981	KC UKB males	TRUE	reported	textfile	0.0039056	pattern baldness (males)	TRUE	2.02917e-05	otherwise
rs706087	A	G	A	G	-0.0287222	0.0189756	0.806273	0.0174889	0.277919	KC UKB males	TRUE	reported	textfile	0.00473508	pattern baldness (males)	TRUE	6.56361e-10	p<1e-5 in independent subset
rs71378512	G	A	G	A	0.0621082	-0.0288257	0.951924	0.0357004	0.419417	KC UKB males	TRUE	reported	textfile	0.00976592	pattern baldness (males)	TRUE	1.01082e-10	p<1e-5 in independent subset
rs71421546	C	A	C	A	-0.0994322	-0.0198223	0.95442	0.0338562	0.558221	KC UKB males	TRUE	reported	textfile	0.00918212	pattern baldness (males)	TRUE	1.25586e-27	p<1e-5 in independent subset
rs71477837	T	G	T	G	-0.0138214	-0.0192686	0.842112	0.018844	0.306529	KC UKB males	TRUE	reported	textfile	0.00516017	pattern baldness (males)	TRUE	0.00369788	otherwise
rs715662	A	G	A	G	-0.0163998	0.00930232	0.718545	0.0159496	0.559737	KC UKB males	TRUE	reported	textfile	0.00434656	pattern baldness (males)	TRUE	8.06311e-05	otherwise
rs7161827	C	T	C	T	-0.0136864	-0.00261	0.36367	0.0146166	0.85828	KC UKB males	TRUE	reported	textfile	0.0039814	pattern baldness (males)	TRUE	0.000293463	otherwise
rs7173461	G	C	G	C	0.0193202	0.0250689	0.635933	0.0143744	0.0811604	KC UKB males	TRUE	reported	textfile	0.00393787	pattern baldness (males)	TRUE	4.64156e-07	p<1e-5 in independent subset
rs7182057	C	T	C	T	-0.0270029	0.00811907	0.0529808	0.0309549	0.7931	KC UKB males	TRUE	reported	textfile	0.00840152	pattern baldness (males)	TRUE	0.000654386	otherwise
rs7236902	A	G	A	G	-0.0196198	-0.0247631	0.708649	0.0153049	0.105667	KC UKB males	TRUE	reported	textfile	0.00416019	pattern baldness (males)	TRUE	1.20214e-06	p<1e-5 in independent subset
rs724286	T	C	T	C	-0.0198103	-0.048124	0.786368	0.0169083	0.00442485	KC UKB males	TRUE	reported	textfile	0.004566	pattern baldness (males)	TRUE	7.16786e-06	p<1e-5 in independent subset
rs72497006	G	A	G	A	0.0225338	0.0427115	0.695946	0.0151614	0.00484553	KC UKB males	TRUE	reported	textfile	0.0041071	pattern baldness (males)	TRUE	2.04932e-08	p<1e-5 in independent subset
rs72661730	G	A	G	A	-0.0154191	-0.0145753	0.769265	0.0169062	0.388617	KC UKB males	TRUE	reported	textfile	0.00459004	pattern baldness (males)	TRUE	0.000390769	otherwise
rs72685903	C	A	C	A	0.0567313	0.0112605	0.983489	0.0533597	0.832863	KC UKB males	TRUE	reported	textfile	0.0147876	pattern baldness (males)	TRUE	6.24229e-05	otherwise
rs72691325	C	A	C	A	0.0134891	-0.00955572	0.821143	0.0179808	0.595115	KC UKB males	TRUE	reported	textfile	0.0048796	pattern baldness (males)	TRUE	0.0028515	otherwise
rs72726560	C	A	C	A	0.0258997	-0.00671109	0.882078	0.0213701	0.75349	KC UKB males	TRUE	reported	textfile	0.00584257	pattern baldness (males)	TRUE	4.64807e-06	p<1e-5 in independent subset
rs72748085	A	T	A	T	0.0186954	-0.00970885	0.826035	0.0184259	0.598253	KC UKB males	TRUE	reported	textfile	0.00500932	pattern baldness (males)	TRUE	9.49362e-05	otherwise
rs72801474	G	A	G	A	0.023568	0.0604091	0.907791	0.023691	0.0107761	KC UKB males	TRUE	reported	textfile	0.00650386	pattern baldness (males)	TRUE	0.000145212	otherwise
rs72821884	T	C	T	C	-0.0552057	-0.0643906	0.975585	0.0458852	0.160528	KC UKB males	TRUE	reported	textfile	0.0123267	pattern baldness (males)	TRUE	3.75765e-06	p<1e-5 in independent subset
rs72830046	C	T	C	T	-0.0147959	-0.00426691	0.693162	0.0149707	0.775631	KC UKB males	TRUE	reported	textfile	0.00408454	pattern baldness (males)	TRUE	0.000145933	otherwise
rs72834043	A	G	A	G	0.0258805	0.00089072	0.78298	0.0168749	0.957904	KC UKB males	TRUE	reported	textfile	0.00455078	pattern baldness (males)	TRUE	6.46274e-09	p<1e-5 in independent subset
rs7300122	G	A	G	A	-0.0457978	0.00545531	0.216009	0.0168491	0.746109	KC UKB males	TRUE	reported	textfile	0.00457694	pattern baldness (males)	TRUE	7.15692e-24	p<1e-5 in independent subset
rs73030120	A	G	A	G	0.0238003	-0.00277758	0.821715	0.0181321	0.878252	KC UKB males	TRUE	reported	textfile	0.00496729	pattern baldness (males)	TRUE	8.28086e-07	p<1e-5 in independent subset
rs73032839	C	A	C	A	-0.0146701	-0.0514467	0.776117	0.0166201	0.00196507	KC UKB males	TRUE	reported	textfile	0.00453674	pattern baldness (males)	TRUE	0.000611157	otherwise
rs7313259	C	T	C	T	0.0153856	-0.00255575	0.541119	0.0138356	0.853447	KC UKB males	TRUE	reported	textfile	0.00377876	pattern baldness (males)	TRUE	2.33456e-05	otherwise
rs73667301	A	G	A	G	-0.0602752	-0.0141629	0.939202	0.0289365	0.624524	KC UKB males	TRUE	reported	textfile	0.00790847	pattern baldness (males)	TRUE	1.25275e-14	p<1e-5 in independent subset
rs73670806	C	T	C	T	0.0246316	-0.0175707	0.878252	0.0213123	0.409691	KC UKB males	TRUE	reported	textfile	0.00577813	pattern baldness (males)	TRUE	1.00895e-05	otherwise
rs73707922	G	T	G	T	0.0388777	-0.0185121	0.960803	0.0358073	0.605161	KC UKB males	TRUE	reported	textfile	0.00973429	pattern baldness (males)	TRUE	3.24988e-05	otherwise
rs743398	T	G	T	G	0.016294	-0.0134476	0.548894	0.0140279	0.337741	KC UKB males	TRUE	reported	textfile	0.00383692	pattern baldness (males)	TRUE	1.08502e-05	otherwise
rs74364822	G	T	G	T	0.038773	0.0161014	0.938118	0.0288425	0.576673	KC UKB males	TRUE	reported	textfile	0.00788482	pattern baldness (males)	TRUE	4.38453e-07	p<1e-5 in independent subset
rs74393210	C	T	C	T	-0.0611075	-0.00924839	0.9476	0.0310911	0.766115	KC UKB males	TRUE	reported	textfile	0.00851232	pattern baldness (males)	TRUE	3.51854e-13	p<1e-5 in independent subset
rs74497536	G	A	G	A	-0.0244194	-0.0701842	0.976276	0.0463525	0.12999	KC UKB males	TRUE	reported	textfile	0.0125032	pattern baldness (males)	TRUE	0.0254067	otherwise
rs74527054	A	T	A	T	-0.0442042	-0.0224552	0.864688	0.0201976	0.266233	KC UKB males	TRUE	reported	textfile	0.0054945	pattern baldness (males)	TRUE	4.3062e-16	p<1e-5 in independent subset
rs74567345	T	C	T	C	0.0424427	-0.0167045	0.948336	0.031582	0.596858	KC UKB males	TRUE	reported	textfile	0.00867453	pattern baldness (males)	TRUE	4.97069e-07	p<1e-5 in independent subset
rs748141	G	A	G	A	-0.0154807	-0.00286665	0.84368	0.0189727	0.879902	KC UKB males	TRUE	reported	textfile	0.00515347	pattern baldness (males)	TRUE	0.00133255	otherwise
rs75096272	G	A	G	A	-0.0417414	0.0129075	0.969915	0.0409266	0.752473	KC UKB males	TRUE	reported	textfile	0.0110197	pattern baldness (males)	TRUE	7.59664e-05	otherwise
rs7518186	A	G	A	G	-0.0177897	-0.0212431	0.239327	0.0162765	0.191843	KC UKB males	TRUE	reported	textfile	0.00438191	pattern baldness (males)	TRUE	2.45569e-05	otherwise
rs7542164	G	A	G	A	0.089272	-0.0168695	0.780561	0.0167726	0.314521	KC UKB males	TRUE	reported	textfile	0.00452495	pattern baldness (males)	TRUE	6.0972e-87	p<1e-5 in independent subset
rs7583825	C	T	C	T	-0.0153318	0.00627007	0.522274	0.0139016	0.651966	KC UKB males	TRUE	reported	textfile	0.00375307	pattern baldness (males)	TRUE	2.20255e-05	otherwise
rs75896540	T	C	T	C	-0.0149392	0.0252425	0.694777	0.0151559	0.0958087	KC UKB males	TRUE	reported	textfile	0.00412428	pattern baldness (males)	TRUE	0.000146022	otherwise
rs75918219	A	T	A	T	0.0435247	0.0605833	0.9802	0.0523707	0.247347	KC UKB males	TRUE	reported	textfile	0.0141678	pattern baldness (males)	TRUE	0.00106284	otherwise
rs7593009	G	A	G	A	-0.0176823	-0.0201207	0.63802	0.0144093	0.162603	KC UKB males	TRUE	reported	textfile	0.00389355	pattern baldness (males)	TRUE	2.79365e-06	p<1e-5 in independent subset
rs7605909	C	T	C	T	-0.136386	0.0326267	0.980093	0.0497843	0.512235	KC UKB males	TRUE	reported	textfile	0.013427	pattern baldness (males)	TRUE	1.53276e-24	p<1e-5 in independent subset
rs76067940	C	T	C	T	0.0914183	-0.0346181	0.963342	0.0371448	0.351348	KC UKB males	TRUE	reported	textfile	0.0101048	pattern baldness (males)	TRUE	7.34634e-20	p<1e-5 in independent subset
rs7641212	T	C	T	C	0.00919819	0.0137452	0.607083	0.0143252	0.337301	KC UKB males	TRUE	reported	textfile	0.00389228	pattern baldness (males)	TRUE	0.00905923	otherwise
rs7642536	T	C	T	C	-0.0847333	0.00964116	0.859085	0.0204368	0.637102	KC UKB males	TRUE	reported	textfile	0.00554902	pattern baldness (males)	TRUE	6.0626e-53	p<1e-5 in independent subset
rs7650602	T	C	T	C	0.0280909	0.00119738	0.549147	0.0139865	0.931777	KC UKB males	TRUE	reported	textfile	0.0037904	pattern baldness (males)	TRUE	6.26447e-14	p<1e-5 in independent subset
rs7652704	A	C	A	C	0.0174916	-0.00413022	0.610122	0.0141575	0.770489	KC UKB males	TRUE	reported	textfile	0.00386733	pattern baldness (males)	TRUE	3.04971e-06	p<1e-5 in independent subset
rs7654151	C	T	C	T	-0.013649	0.002801	0.578524	0.0141969	0.843596	KC UKB males	TRUE	reported	textfile	0.00386304	pattern baldness (males)	TRUE	0.000205259	otherwise
rs7687559	G	C	G	C	0.0184763	-0.0111408	0.600438	0.01419	0.432387	KC UKB males	TRUE	reported	textfile	0.00385708	pattern baldness (males)	TRUE	8.32952e-07	p<1e-5 in independent subset
rs77123275	C	T	C	T	-0.0424036	0.0228033	0.947768	0.0315223	0.469434	KC UKB males	TRUE	reported	textfile	0.00857543	pattern baldness (males)	TRUE	3.81153e-07	p<1e-5 in independent subset
rs77125652	C	T	C	T	0.0526322	-0.0708952	0.962694	0.035911	0.0483597	KC UKB males	TRUE	reported	textfile	0.00986678	pattern baldness (males)	TRUE	4.79613e-08	p<1e-5 in independent subset
rs7716685	A	T	A	T	-0.0138386	0.0197485	0.578615	0.0140444	0.159679	KC UKB males	TRUE	reported	textfile	0.00380244	pattern baldness (males)	TRUE	0.000136637	otherwise
rs77177529	C	T	C	T	0.0376433	0.00788032	0.893587	0.022709	0.728582	KC UKB males	TRUE	reported	textfile	0.00610409	pattern baldness (males)	TRUE	3.48213e-10	p<1e-5 in independent subset
rs7736883	A	G	A	G	0.0826512	0.00742533	0.612813	0.0141961	0.600936	KC UKB males	TRUE	reported	textfile	0.00386434	pattern baldness (males)	TRUE	8.60724e-102	p<1e-5 in independent subset
rs77397759	G	T	G	T	-0.0308971	-0.0446647	0.916773	0.026023	0.0860971	KC UKB males	TRUE	reported	textfile	0.00706859	pattern baldness (males)	TRUE	6.18277e-06	p<1e-5 in independent subset
rs77613166	G	A	G	A	-0.0346305	0.0183305	0.90777	0.0237944	0.441081	KC UKB males	TRUE	reported	textfile	0.00649357	pattern baldness (males)	TRUE	4.82897e-08	p<1e-5 in independent subset
rs77652633	G	T	G	T	0.0388194	-0.0172027	0.920345	0.0258719	0.506103	KC UKB males	TRUE	reported	textfile	0.00702604	pattern baldness (males)	TRUE	1.64672e-08	p<1e-5 in independent subset
rs7773154	T	C	T	C	-0.0147013	0.0209634	0.747491	0.0159801	0.189572	KC UKB males	TRUE	reported	textfile	0.00436568	pattern baldness (males)	TRUE	0.000379305	otherwise
rs7773781	G	C	G	C	-0.0104376	-0.00566128	0.249959	0.0159553	0.722723	KC UKB males	TRUE	reported	textfile	0.00433915	pattern baldness (males)	TRUE	0.00807632	otherwise
rs77767830	A	T	A	T	-0.119002	0.00912695	0.968647	0.0407065	0.822591	KC UKB males	TRUE	reported	textfile	0.0110555	pattern baldness (males)	TRUE	2.54407e-27	p<1e-5 in independent subset
rs77797704	T	C	T	C	0.0266205	0.00487485	0.936288	0.0282474	0.862984	KC UKB males	TRUE	reported	textfile	0.00774209	pattern baldness (males)	TRUE	0.000292568	otherwise
rs779396	A	G	A	G	-0.0116469	-0.0129424	0.441831	0.0138591	0.350377	KC UKB males	TRUE	reported	textfile	0.00375942	pattern baldness (males)	TRUE	0.000973968	otherwise
rs77951645	A	G	A	G	-0.100436	-0.0116312	0.983495	0.0539462	0.829293	KC UKB males	TRUE	reported	textfile	0.0147737	pattern baldness (males)	TRUE	5.29315e-12	p<1e-5 in independent subset
rs7825602	C	A	C	A	0.0285839	0.0442335	0.925544	0.0264087	0.0939425	KC UKB males	TRUE	reported	textfile	0.00716133	pattern baldness (males)	TRUE	3.2839e-05	otherwise
rs782852	T	C	T	C	-0.0238495	0.0352495	0.759876	0.0162549	0.0301168	KC UKB males	TRUE	reported	textfile	0.00437327	pattern baldness (males)	TRUE	2.4698e-08	p<1e-5 in independent subset
rs7838781	A	G	A	G	-0.0270006	0.0438765	0.827115	0.0183944	0.0170646	KC UKB males	TRUE	reported	textfile	0.0050327	pattern baldness (males)	TRUE	4.04673e-08	p<1e-5 in independent subset
rs78448052	C	T	C	T	0.100364	0.00116341	0.967815	0.0409689	0.977345	KC UKB males	TRUE	reported	textfile	0.0108825	pattern baldness (males)	TRUE	1.45108e-20	p<1e-5 in independent subset
rs78727435	A	G	A	G	-0.0274731	-0.0585029	0.952538	0.0324852	0.071717	KC UKB males	TRUE	reported	textfile	0.00896281	pattern baldness (males)	TRUE	0.0010875	otherwise
rs7898528	T	G	T	G	-0.0255599	-0.000805516	0.791317	0.0169701	0.962141	KC UKB males	TRUE	reported	textfile	0.00463025	pattern baldness (males)	TRUE	1.69308e-08	p<1e-5 in independent subset
rs79206101	C	T	C	T	-0.239674	0.0711997	0.988338	0.0661305	0.281635	KC UKB males	TRUE	reported	textfile	0.0179795	pattern baldness (males)	TRUE	7.70305e-41	p<1e-5 in independent subset
rs79252466	A	G	A	G	0.0342226	-0.0090009	0.885679	0.0217195	0.678569	KC UKB males	TRUE	reported	textfile	0.00589679	pattern baldness (males)	TRUE	3.24533e-09	p<1e-5 in independent subset
rs7954168	C	A	C	A	0.026301	-0.00350182	0.698356	0.0149646	0.81498	KC UKB males	TRUE	reported	textfile	0.00409628	pattern baldness (males)	TRUE	6.78229e-11	p<1e-5 in independent subset
rs79616223	A	G	A	G	0.0590719	-0.0326392	0.960078	0.0363454	0.36917	KC UKB males	TRUE	reported	textfile	0.00969032	pattern baldness (males)	TRUE	5.43879e-10	p<1e-5 in independent subset
rs79628306	C	T	C	T	0.0764318	0.111771	0.985526	0.0583181	0.0552926	KC UKB males	TRUE	reported	textfile	0.0158409	pattern baldness (males)	TRUE	7.00137e-07	p<1e-5 in independent subset
rs797909	T	C	T	C	0.0202732	-0.00334561	0.348972	0.0146125	0.818904	KC UKB males	TRUE	reported	textfile	0.00394361	pattern baldness (males)	TRUE	1.36806e-07	p<1e-5 in independent subset
rs800887	A	G	A	G	0.023828	-0.0106201	0.5487	0.0139694	0.447112	KC UKB males	TRUE	reported	textfile	0.00379401	pattern baldness (males)	TRUE	1.68823e-10	p<1e-5 in independent subset
rs8019453	C	T	C	T	0.0269796	0.00504413	0.848635	0.0194283	0.79515	KC UKB males	TRUE	reported	textfile	0.00526983	pattern baldness (males)	TRUE	1.53065e-07	p<1e-5 in independent subset
rs8021385	G	A	G	A	-0.0168165	0.0151509	0.445943	0.0139093	0.276037	KC UKB males	TRUE	reported	textfile	0.00380101	pattern baldness (males)	TRUE	4.83959e-06	p<1e-5 in independent subset
rs80293268	G	C	G	C	-0.0663407	-0.0849012	0.952288	0.0336171	0.0115522	KC UKB males	TRUE	reported	textfile	0.00921112	pattern baldness (males)	TRUE	2.96156e-13	p<1e-5 in independent subset
rs8039305	T	C	T	C	-0.0195709	0.018353	0.523162	0.0139025	0.186795	KC UKB males	TRUE	reported	textfile	0.003791	pattern baldness (males)	TRUE	1.2186e-07	p<1e-5 in independent subset
rs804193	C	T	C	T	-0.0487138	-0.0354262	0.95707	0.0343974	0.303051	KC UKB males	TRUE	reported	textfile	0.00935018	pattern baldness (males)	TRUE	9.4455e-08	p<1e-5 in independent subset
rs8062252	G	A	G	A	0.0139468	0.0153189	0.64876	0.0145575	0.292659	KC UKB males	TRUE	reported	textfile	0.00397989	pattern baldness (males)	TRUE	0.000228889	otherwise
rs8083006	C	T	C	T	0.0585923	-0.00716527	0.721925	0.0153847	0.641402	KC UKB males	TRUE	reported	textfile	0.0042181	pattern baldness (males)	TRUE	3.60708e-44	p<1e-5 in independent subset
rs8095040	G	T	G	T	-0.069818	-0.0434956	0.930482	0.0273925	0.112316	KC UKB males	TRUE	reported	textfile	0.00748131	pattern baldness (males)	TRUE	5.17878e-21	p<1e-5 in independent subset
rs842824	A	G	A	G	-0.0100521	0.0110894	0.122157	0.0212649	0.602027	KC UKB males	TRUE	reported	textfile	0.0057537	pattern baldness (males)	TRUE	0.0403128	otherwise
rs849523	G	A	G	A	-0.0188146	-0.0163357	0.740766	0.0160623	0.309143	KC UKB males	TRUE	reported	textfile	0.00434334	pattern baldness (males)	TRUE	7.39384e-06	p<1e-5 in independent subset
rs855250	A	C	A	C	-0.0657038	0.007131	0.851994	0.0195358	0.715095	KC UKB males	TRUE	reported	textfile	0.00530602	pattern baldness (males)	TRUE	1.61764e-35	p<1e-5 in independent subset
rs869457	C	T	C	T	0.0183484	-0.0031115	0.681644	0.0149613	0.835253	KC UKB males	TRUE	reported	textfile	0.0040709	pattern baldness (males)	TRUE	3.28429e-06	p<1e-5 in independent subset
rs886286	A	G	A	G	-0.0192691	-0.00457593	0.809528	0.0176907	0.795896	KC UKB males	TRUE	reported	textfile	0.00477585	pattern baldness (males)	TRUE	2.73366e-05	otherwise
rs88943	T	C	T	C	-0.0298396	-0.0184339	0.390245	0.0142132	0.194647	KC UKB males	TRUE	reported	textfile	0.00386719	pattern baldness (males)	TRUE	5.99746e-15	p<1e-5 in independent subset
rs899153	C	G	C	G	-0.0125632	0.0104674	0.555311	0.0139597	0.45336	KC UKB males	TRUE	reported	textfile	0.0037667	pattern baldness (males)	TRUE	0.000425986	otherwise
rs904882	A	G	A	G	0.0223457	-0.023683	0.0984671	0.0232614	0.308619	KC UKB males	TRUE	reported	textfile	0.00637465	pattern baldness (males)	TRUE	0.000227961	otherwise
rs905487	T	C	T	C	0.0172745	0.00477576	0.501314	0.0139	0.731162	KC UKB males	TRUE	reported	textfile	0.00376124	pattern baldness (males)	TRUE	2.18703e-06	p<1e-5 in independent subset
rs9300169	A	G	A	G	0.0513805	-0.000429388	0.264746	0.0157215	0.978211	KC UKB males	TRUE	reported	textfile	0.00426256	pattern baldness (males)	TRUE	9.24854e-34	p<1e-5 in independent subset
rs930847	G	T	G	T	0.0208452	-0.000391904	0.232934	0.0165202	0.981074	KC UKB males	TRUE	reported	textfile	0.00448624	pattern baldness (males)	TRUE	1.68828e-06	p<1e-5 in independent subset
rs9315846	C	T	C	T	0.0182427	-0.0212011	0.643545	0.0144462	0.142217	KC UKB males	TRUE	reported	textfile	0.003927	pattern baldness (males)	TRUE	1.69664e-06	p<1e-5 in independent subset
rs9323514	C	T	C	T	0.0203396	-0.00925925	0.482544	0.013846	0.503667	KC UKB males	TRUE	reported	textfile	0.00380138	pattern baldness (males)	TRUE	4.38356e-08	p<1e-5 in independent subset
rs9328050	A	C	A	C	-0.0200238	-0.0268701	0.742157	0.0158829	0.0906897	KC UKB males	TRUE	reported	textfile	0.00430835	pattern baldness (males)	TRUE	1.67851e-06	p<1e-5 in independent subset
rs9330813	G	A	G	A	0.0166927	-0.00153756	0.684434	0.0148776	0.917687	KC UKB males	TRUE	reported	textfile	0.00406669	pattern baldness (males)	TRUE	2.02386e-05	otherwise
rs9357362	A	G	A	G	0.0198932	-0.0255285	0.701761	0.0153052	0.0953226	KC UKB males	TRUE	reported	textfile	0.00417294	pattern baldness (males)	TRUE	9.34063e-07	p<1e-5 in independent subset
rs9367926	C	G	C	G	-0.0220378	0.0143747	0.826772	0.0183937	0.434509	KC UKB males	TRUE	reported	textfile	0.00498618	pattern baldness (males)	TRUE	4.94016e-06	p<1e-5 in independent subset
rs9376959	C	T	C	T	0.0214294	0.0389693	0.854963	0.0196892	0.0477912	KC UKB males	TRUE	reported	textfile	0.00533219	pattern baldness (males)	TRUE	2.92385e-05	otherwise
rs9388030	T	C	T	C	-0.0139676	0.0127051	0.757603	0.0162035	0.432984	KC UKB males	TRUE	reported	textfile	0.00437632	pattern baldness (males)	TRUE	0.000707359	otherwise
rs9398070	C	T	C	T	-0.0275341	-0.000541829	0.609472	0.0141986	0.96956	KC UKB males	TRUE	reported	textfile	0.00385929	pattern baldness (males)	TRUE	4.85702e-13	p<1e-5 in independent subset
rs9401864	C	A	C	A	-0.0231121	-0.0256227	0.681657	0.0148517	0.0844854	KC UKB males	TRUE	reported	textfile	0.00403905	pattern baldness (males)	TRUE	5.25884e-09	p<1e-5 in independent subset
rs9466169	A	G	A	G	-0.019476	-0.0010526	0.840384	0.018834	0.955431	KC UKB males	TRUE	reported	textfile	0.00511051	pattern baldness (males)	TRUE	6.92113e-05	otherwise
rs9472322	T	C	T	C	0.0341021	0.0249693	0.80403	0.0174467	0.152381	KC UKB males	TRUE	reported	textfile	0.00473483	pattern baldness (males)	TRUE	2.95827e-13	p<1e-5 in independent subset
rs9530136	C	T	C	T	-0.0157037	0.011707	0.567017	0.0139506	0.401373	KC UKB males	TRUE	reported	textfile	0.0038006	pattern baldness (males)	TRUE	1.79888e-05	otherwise
rs9559775	G	A	G	A	-0.0289037	-0.00627389	0.928652	0.0267911	0.814846	KC UKB males	TRUE	reported	textfile	0.00734422	pattern baldness (males)	TRUE	4.14995e-05	otherwise
rs9619753	G	A	G	A	-0.01503	-0.0212793	0.757858	0.0162149	0.18941	KC UKB males	TRUE	reported	textfile	0.00442492	pattern baldness (males)	TRUE	0.000341054	otherwise
rs9659323	A	G	A	G	0.0379891	0.0252575	0.559087	0.013942	0.0700457	KC UKB males	TRUE	reported	textfile	0.00375292	pattern baldness (males)	TRUE	2.19428e-24	p<1e-5 in independent subset
rs9691699	G	C	G	C	-0.0505132	-0.00970361	0.542095	0.0139442	0.486498	KC UKB males	TRUE	reported	textfile	0.0037825	pattern baldness (males)	TRUE	5.5791e-41	p<1e-5 in independent subset
rs9693214	G	T	G	T	0.024986	0.0107404	0.561016	0.0139719	0.442064	KC UKB males	TRUE	reported	textfile	0.00379491	pattern baldness (males)	TRUE	2.28852e-11	p<1e-5 in independent subset
rs969996	C	T	C	T	-0.0227828	-0.00209271	0.794623	0.017139	0.902818	KC UKB males	TRUE	reported	textfile	0.00467534	pattern baldness (males)	TRUE	5.4966e-07	p<1e-5 in independent subset
rs9846246	G	A	G	A	0.0326621	0.00571047	0.406748	0.013897	0.681136	KC UKB males	TRUE	reported	textfile	0.00378877	pattern baldness (males)	TRUE	3.32538e-18	p<1e-5 in independent subset
rs986358	G	C	G	C	-0.0177492	-0.0207833	0.62851	0.0143374	0.147173	KC UKB males	TRUE	reported	textfile	0.0039033	pattern baldness (males)	TRUE	2.71784e-06	p<1e-5 in independent subset
rs9896243	C	G	C	G	0.0764318	-0.00991789	0.784581	0.0167986	0.554922	KC UKB males	TRUE	reported	textfile	0.00457785	pattern baldness (males)	TRUE	7.00714e-63	p<1e-5 in independent subset
rs9896363	C	T	C	T	0.0301699	-0.0567912	0.933543	0.0278502	0.0414331	KC UKB males	TRUE	reported	textfile	0.00758247	pattern baldness (males)	TRUE	3.46172e-05	otherwise
rs993925	C	T	C	T	0.0185741	-0.00698202	0.64847	0.0144672	0.629372	KC UKB males	TRUE	reported	textfile	0.00391128	pattern baldness (males)	TRUE	1.02286e-06	p<1e-5 in independent subset

## Sheet: Fig2_scc_metadata
SNP	effect_allele.exposure	other_allele.exposure	effect_allele.outcome	other_allele.outcome	beta.exposure	beta.outcome	eaf.exposure	se.outcome	pval.outcome	outcome	mr_keep.outcome	pval_origin.outcome	data_source.outcome	se.exposure	exposure	mr_keep.exposure	pval.exposure	Instrument	outlier
rs10017927	G	C	G	C	-0.0210651	0.0207795	0.328096	0.0264247	0.431653	SCC UKB males	TRUE	reported	textfile	0.00403195	pattern baldness (males)	TRUE	8.72924e-08	p<1e-5 in independent subset
rs10061008	G	A	G	A	-0.0128485	-0.00322461	0.649171	0.0259567	0.901133	SCC UKB males	TRUE	reported	textfile	0.0039622	pattern baldness (males)	TRUE	0.00059187	otherwise
rs10113739	T	C	T	C	0.022807	0.0581265	0.442903	0.0248033	0.0191037	SCC UKB males	TRUE	reported	textfile	0.00379642	pattern baldness (males)	TRUE	9.42019e-10	p<1e-5 in independent subset
rs10124220	T	C	T	C	-0.0205456	-0.00620995	0.397158	0.0253289	0.806323	SCC UKB males	TRUE	reported	textfile	0.00386694	pattern baldness (males)	TRUE	5.38756e-08	p<1e-5 in independent subset
rs10148309	C	T	C	T	0.0253	-0.0322258	0.852109	0.0345863	0.351466	SCC UKB males	TRUE	reported	textfile	0.00534287	pattern baldness (males)	TRUE	1.09375e-06	p<1e-5 in independent subset
rs10152593	C	T	C	T	-0.020763	0.0277252	0.704271	0.0271463	0.3071	SCC UKB males	TRUE	reported	textfile	0.00416515	pattern baldness (males)	TRUE	3.09914e-07	p<1e-5 in independent subset
rs10178562	C	T	C	T	-0.0109014	0.00699571	0.68618	0.0268342	0.794323	SCC UKB males	TRUE	reported	textfile	0.00402563	pattern baldness (males)	TRUE	0.00338452	otherwise
rs10184550	G	A	G	A	0.0173489	0.0300366	0.453494	0.0249805	0.229209	SCC UKB males	TRUE	reported	textfile	0.00379992	pattern baldness (males)	TRUE	2.49038e-06	p<1e-5 in independent subset
rs10185460	T	C	T	C	-0.0161506	0.00982274	0.328256	0.026334	0.709144	SCC UKB males	TRUE	reported	textfile	0.00399249	pattern baldness (males)	TRUE	2.61342e-05	otherwise
rs10186403	G	A	G	A	0.0223943	0.0317202	0.610764	0.0253474	0.210782	SCC UKB males	TRUE	reported	textfile	0.00383544	pattern baldness (males)	TRUE	2.62918e-09	p<1e-5 in independent subset
rs10186950	T	C	T	C	0.0441524	0.0308668	0.505488	0.0247531	0.212402	SCC UKB males	TRUE	reported	textfile	0.00373954	pattern baldness (males)	TRUE	1.79773e-32	p<1e-5 in independent subset
rs10206999	C	A	C	A	0.0169057	0.00494792	0.760178	0.0289343	0.86422	SCC UKB males	TRUE	reported	textfile	0.00439792	pattern baldness (males)	TRUE	6.05171e-05	otherwise
rs10214148	G	A	G	A	-0.0207662	-0.0144522	0.583084	0.0250127	0.563404	SCC UKB males	TRUE	reported	textfile	0.00379487	pattern baldness (males)	TRUE	2.2227e-08	p<1e-5 in independent subset
rs10231597	A	C	A	C	-0.0114695	0.0146273	0.607734	0.0253312	0.56364	SCC UKB males	TRUE	reported	textfile	0.0038725	pattern baldness (males)	TRUE	0.00152932	otherwise
rs1026149	A	T	A	T	-0.0179995	-0.00983031	0.746461	0.0282209	0.727589	SCC UKB males	TRUE	reported	textfile	0.004308	pattern baldness (males)	TRUE	1.4694e-05	otherwise
rs1037221	G	A	G	A	0.0804707	-0.0614717	0.0200481	0.0856102	0.472732	SCC UKB males	TRUE	reported	textfile	0.0133469	pattern baldness (males)	TRUE	8.2403e-10	p<1e-5 in independent subset
rs1041478	A	G	A	G	0.018299	0.0109779	0.580609	0.025063	0.661377	SCC UKB males	TRUE	reported	textfile	0.00380518	pattern baldness (males)	TRUE	7.58546e-07	p<1e-5 in independent subset
rs10416424	A	G	A	G	0.0127643	-0.013852	0.65439	0.0261264	0.595979	SCC UKB males	TRUE	reported	textfile	0.00399273	pattern baldness (males)	TRUE	0.000694601	otherwise
rs10430530	T	C	T	C	-0.0274203	-0.00649863	0.659659	0.0261158	0.803485	SCC UKB males	TRUE	reported	textfile	0.00397944	pattern baldness (males)	TRUE	2.77999e-12	p<1e-5 in independent subset
rs10462383	C	T	C	T	-0.0158927	-0.00919581	0.5564	0.0248925	0.711813	SCC UKB males	TRUE	reported	textfile	0.00378772	pattern baldness (males)	TRUE	1.35926e-05	otherwise
rs10469955	T	C	T	C	-0.0294909	0.057615	0.449825	0.0248162	0.0202505	SCC UKB males	TRUE	reported	textfile	0.00377103	pattern baldness (males)	TRUE	2.63314e-15	p<1e-5 in independent subset
rs10502990	T	C	T	C	0.0149549	0.036248	0.587744	0.0252996	0.15193	SCC UKB males	TRUE	reported	textfile	0.0038766	pattern baldness (males)	TRUE	5.7221e-05	otherwise
rs1053025	T	C	T	C	0.0127079	-0.00883507	0.461168	0.0247411	0.721017	SCC UKB males	TRUE	reported	textfile	0.00375259	pattern baldness (males)	TRUE	0.000354036	otherwise
rs10750171	T	G	T	G	-0.0101325	0.0113274	0.523055	0.0249258	0.649507	SCC UKB males	TRUE	reported	textfile	0.00378628	pattern baldness (males)	TRUE	0.00372411	otherwise
rs10759298	T	G	T	G	-0.0184059	-0.0217625	0.449026	0.0247782	0.379786	SCC UKB males	TRUE	reported	textfile	0.00379876	pattern baldness (males)	TRUE	6.32297e-07	p<1e-5 in independent subset
rs10789250	A	G	A	G	-0.0318289	-0.00932299	0.43795	0.02499	0.709097	SCC UKB males	TRUE	reported	textfile	0.00378029	pattern baldness (males)	TRUE	1.88728e-17	p<1e-5 in independent subset
rs10824636	C	T	C	T	0.0148443	-0.00166939	0.427647	0.0250426	0.946851	SCC UKB males	TRUE	reported	textfile	0.00383669	pattern baldness (males)	TRUE	5.46328e-05	otherwise
rs10831912	T	C	T	C	-0.00882627	0.0261116	0.400209	0.0254364	0.304635	SCC UKB males	TRUE	reported	textfile	0.00386407	pattern baldness (males)	TRUE	0.0111802	otherwise
rs10841580	C	T	C	T	0.0165895	0.0178567	0.657114	0.0263481	0.497947	SCC UKB males	TRUE	reported	textfile	0.00401438	pattern baldness (males)	TRUE	1.79405e-05	otherwise
rs10845549	A	G	A	G	-0.0144478	0.00517265	0.609462	0.0253395	0.838249	SCC UKB males	TRUE	reported	textfile	0.00385557	pattern baldness (males)	TRUE	8.93905e-05	otherwise
rs10859567	T	G	T	G	-0.0177987	0.0189577	0.545929	0.024906	0.446557	SCC UKB males	TRUE	reported	textfile	0.00380842	pattern baldness (males)	TRUE	1.48046e-06	p<1e-5 in independent subset
rs10861775	A	G	A	G	0.021558	-0.021296	0.333505	0.0261658	0.415709	SCC UKB males	TRUE	reported	textfile	0.00399057	pattern baldness (males)	TRUE	3.29077e-08	p<1e-5 in independent subset
rs10876307	T	C	T	C	0.0195325	0.00577212	0.48668	0.02473	0.815447	SCC UKB males	TRUE	reported	textfile	0.00375576	pattern baldness (males)	TRUE	9.92812e-08	p<1e-5 in independent subset
rs10878639	C	T	C	T	-0.0138066	0.0159822	0.713448	0.0275052	0.5612	SCC UKB males	TRUE	reported	textfile	0.00421245	pattern baldness (males)	TRUE	0.000523524	otherwise
rs10888690	T	C	T	C	0.0345788	-0.00973359	0.593747	0.0251048	0.698225	SCC UKB males	TRUE	reported	textfile	0.00380819	pattern baldness (males)	TRUE	5.42305e-20	p<1e-5 in independent subset
rs10934270	C	T	C	T	-0.0210647	-0.0285152	0.597023	0.0251988	0.257799	SCC UKB males	TRUE	reported	textfile	0.00383244	pattern baldness (males)	TRUE	1.93789e-08	p<1e-5 in independent subset
rs10956486	T	C	T	C	0.0153968	0.0678321	0.681155	0.0263801	0.0101306	SCC UKB males	TRUE	reported	textfile	0.00404345	pattern baldness (males)	TRUE	7.00937e-05	otherwise
rs10981922	T	G	T	G	0.0262621	0.000181199	0.637682	0.0257761	0.994391	SCC UKB males	TRUE	reported	textfile	0.00393374	pattern baldness (males)	TRUE	1.2268e-11	p<1e-5 in independent subset
rs10988482	T	G	T	G	0.0162379	0.0275267	0.870155	0.0378213	0.466731	SCC UKB males	TRUE	reported	textfile	0.0058097	pattern baldness (males)	TRUE	0.00259528	otherwise
rs11001957	T	C	T	C	0.0294719	0.00744884	0.887716	0.0403064	0.853382	SCC UKB males	TRUE	reported	textfile	0.00611517	pattern baldness (males)	TRUE	7.19688e-07	p<1e-5 in independent subset
rs11037975	C	G	C	G	0.0548524	0.0150892	0.698806	0.0271187	0.577928	SCC UKB males	TRUE	reported	textfile	0.00413531	pattern baldness (males)	TRUE	1.86198e-40	p<1e-5 in independent subset
rs11049231	G	A	G	A	0.0614084	-0.0230681	0.957659	0.0625302	0.712194	SCC UKB males	TRUE	reported	textfile	0.00940321	pattern baldness (males)	TRUE	3.27581e-11	p<1e-5 in independent subset
rs11096659	T	C	T	C	-0.0146786	0.0165457	0.661794	0.0260562	0.525429	SCC UKB males	TRUE	reported	textfile	0.00396239	pattern baldness (males)	TRUE	0.000105912	otherwise
rs11123816	G	A	G	A	-0.0148201	-0.0161196	0.762586	0.0289001	0.577002	SCC UKB males	TRUE	reported	textfile	0.00440483	pattern baldness (males)	TRUE	0.000383397	otherwise
rs11138885	T	C	T	C	-0.0395133	0.00247194	0.920189	0.0449254	0.95612	SCC UKB males	TRUE	reported	textfile	0.00693243	pattern baldness (males)	TRUE	5.99824e-09	p<1e-5 in independent subset
rs11152897	G	C	G	C	0.0375168	0.0117373	0.944763	0.0539734	0.827846	SCC UKB males	TRUE	reported	textfile	0.00822305	pattern baldness (males)	TRUE	2.52867e-06	p<1e-5 in independent subset
rs11170861	T	A	T	A	-0.0137551	-0.0338701	0.632472	0.0256607	0.186861	SCC UKB males	TRUE	reported	textfile	0.00392566	pattern baldness (males)	TRUE	0.000229253	otherwise
rs111814517	C	T	C	T	-0.0198454	-0.000707436	0.859651	0.0354744	0.98409	SCC UKB males	TRUE	reported	textfile	0.0054014	pattern baldness (males)	TRUE	0.000119335	otherwise
rs111961571	A	G	A	G	0.0405514	0.0168758	0.933839	0.0496256	0.73381	SCC UKB males	TRUE	reported	textfile	0.00756361	pattern baldness (males)	TRUE	4.12939e-08	p<1e-5 in independent subset
rs11205303	T	C	T	C	0.0165983	0.00178562	0.59323	0.0252137	0.943542	SCC UKB males	TRUE	reported	textfile	0.00380711	pattern baldness (males)	TRUE	6.50859e-06	p<1e-5 in independent subset
rs11255599	G	A	G	A	0.0113067	-0.0103411	0.84485	0.0343728	0.763527	SCC UKB males	TRUE	reported	textfile	0.00518856	pattern baldness (males)	TRUE	0.0146599	otherwise
rs11263432	T	C	T	C	0.0231104	0.035581	0.637783	0.0257923	0.167735	SCC UKB males	TRUE	reported	textfile	0.00393805	pattern baldness (males)	TRUE	2.19893e-09	p<1e-5 in independent subset
rs112679102	C	T	C	T	-0.0254989	0.0255432	0.932389	0.0494722	0.605635	SCC UKB males	TRUE	reported	textfile	0.00751449	pattern baldness (males)	TRUE	0.000345283	otherwise
rs113017476	G	A	G	A	0.124234	-0.0328657	0.960454	0.0635278	0.604916	SCC UKB males	TRUE	reported	textfile	0.00969095	pattern baldness (males)	TRUE	6.36866e-38	p<1e-5 in independent subset
rs1134941	G	A	G	A	-0.024209	0.0492069	0.589672	0.0251145	0.0500776	SCC UKB males	TRUE	reported	textfile	0.0038135	pattern baldness (males)	TRUE	1.08899e-10	p<1e-5 in independent subset
rs113937221	A	G	A	G	-0.0374783	-0.0564527	0.952847	0.0588487	0.337415	SCC UKB males	TRUE	reported	textfile	0.00897012	pattern baldness (males)	TRUE	1.4696e-05	otherwise
rs114765739	G	A	G	A	-0.0344502	0.0422813	0.950871	0.0564829	0.454118	SCC UKB males	TRUE	reported	textfile	0.00867554	pattern baldness (males)	TRUE	3.57922e-05	otherwise
rs114772483	C	T	C	T	-0.0683094	-0.0148286	0.956335	0.0601581	0.8053	SCC UKB males	TRUE	reported	textfile	0.00931204	pattern baldness (males)	TRUE	1.10365e-13	p<1e-5 in independent subset
rs115109046	C	T	C	T	-0.0364992	-0.0376897	0.967812	0.0702248	0.591475	SCC UKB males	TRUE	reported	textfile	0.0106011	pattern baldness (males)	TRUE	0.000287689	otherwise
rs115182912	G	A	G	A	-0.153921	0.114873	0.975467	0.0835154	0.168986	SCC UKB males	TRUE	reported	textfile	0.0125569	pattern baldness (males)	TRUE	7.62159e-35	p<1e-5 in independent subset
rs116008080	G	A	G	A	-0.0538236	-0.0124079	0.975958	0.0822685	0.880116	SCC UKB males	TRUE	reported	textfile	0.0124352	pattern baldness (males)	TRUE	7.51235e-06	p<1e-5 in independent subset
rs116136222	A	G	A	G	-0.043005	0.0260857	0.980376	0.089925	0.771753	SCC UKB males	TRUE	reported	textfile	0.0135039	pattern baldness (males)	TRUE	0.000724682	otherwise
rs116366156	T	C	T	C	0.0507189	0.152704	0.977796	0.0849561	0.0722655	SCC UKB males	TRUE	reported	textfile	0.0127704	pattern baldness (males)	TRUE	3.5696e-05	otherwise
rs11641753	C	T	C	T	0.0150826	0.0213948	0.787601	0.0303236	0.480467	SCC UKB males	TRUE	reported	textfile	0.00460285	pattern baldness (males)	TRUE	0.000524961	otherwise
rs116490924	G	A	G	A	-0.0434124	0.00177977	0.967806	0.0717824	0.980219	SCC UKB males	TRUE	reported	textfile	0.0106991	pattern baldness (males)	TRUE	2.47925e-05	otherwise
rs11675022	C	A	C	A	0.0175	-0.00688535	0.591483	0.0250882	0.783742	SCC UKB males	TRUE	reported	textfile	0.00381135	pattern baldness (males)	TRUE	2.19984e-06	p<1e-5 in independent subset
rs11684254	C	G	C	G	-0.0739759	-0.0282642	0.656839	0.0259575	0.276213	SCC UKB males	TRUE	reported	textfile	0.00393812	pattern baldness (males)	TRUE	5.04983e-79	p<1e-5 in independent subset
rs11724094	C	A	C	A	0.0133218	-0.0618582	0.628775	0.0255663	0.0155411	SCC UKB males	TRUE	reported	textfile	0.00389752	pattern baldness (males)	TRUE	0.000315393	otherwise
rs117538856	G	A	G	A	-0.0472779	0.0336486	0.949502	0.056073	0.548449	SCC UKB males	TRUE	reported	textfile	0.00858529	pattern baldness (males)	TRUE	1.82656e-08	p<1e-5 in independent subset
rs11769879	G	A	G	A	0.0163573	0.0185354	0.503345	0.0246892	0.452804	SCC UKB males	TRUE	reported	textfile	0.00376823	pattern baldness (males)	TRUE	7.09681e-06	p<1e-5 in independent subset
rs117737783	G	A	G	A	0.0442144	-0.0543325	0.918569	0.0465976	0.243618	SCC UKB males	TRUE	reported	textfile	0.00722851	pattern baldness (males)	TRUE	4.77759e-10	p<1e-5 in independent subset
rs117997962	A	G	A	G	0.0483145	-0.0626583	0.97803	0.0853899	0.463076	SCC UKB males	TRUE	reported	textfile	0.0128549	pattern baldness (males)	TRUE	8.54846e-05	otherwise
rs11870606	C	T	C	T	-0.00966612	-0.00113784	0.835411	0.0326854	0.97223	SCC UKB males	TRUE	reported	textfile	0.00501842	pattern baldness (males)	TRUE	0.0270442	otherwise
rs1188074	C	T	C	T	-0.0149595	-0.0434858	0.588871	0.0250838	0.0829856	SCC UKB males	TRUE	reported	textfile	0.00383595	pattern baldness (males)	TRUE	4.81329e-05	otherwise
rs11888023	G	C	G	C	0.0289919	-0.0448777	0.874299	0.0376527	0.233305	SCC UKB males	TRUE	reported	textfile	0.00566512	pattern baldness (males)	TRUE	1.54712e-07	p<1e-5 in independent subset
rs11923951	T	C	T	C	-0.0247734	-0.00251848	0.906844	0.042707	0.952975	SCC UKB males	TRUE	reported	textfile	0.00649626	pattern baldness (males)	TRUE	6.851e-05	otherwise
rs11965881	A	G	A	G	-0.0201053	0.0491628	0.615233	0.0253085	0.0520713	SCC UKB males	TRUE	reported	textfile	0.00385691	pattern baldness (males)	TRUE	9.30058e-08	p<1e-5 in independent subset
rs11972823	G	T	G	T	0.0210386	0.0367586	0.914794	0.043744	0.400733	SCC UKB males	TRUE	reported	textfile	0.00673482	pattern baldness (males)	TRUE	0.000892492	otherwise
rs12081852	A	C	A	C	-0.0145768	0.0197563	0.569057	0.024801	0.425688	SCC UKB males	TRUE	reported	textfile	0.00378396	pattern baldness (males)	TRUE	5.85162e-05	otherwise
rs12083887	A	G	A	G	0.0458851	0.0154389	0.402504	0.0252501	0.540908	SCC UKB males	TRUE	reported	textfile	0.00382119	pattern baldness (males)	TRUE	1.61148e-33	p<1e-5 in independent subset
rs12106594	C	T	C	T	-0.0305113	-0.0656012	0.952321	0.0577853	0.256267	SCC UKB males	TRUE	reported	textfile	0.00888744	pattern baldness (males)	TRUE	0.000298382	otherwise
rs12125691	G	T	G	T	-0.0325086	-0.0196733	0.576511	0.0250313	0.431898	SCC UKB males	TRUE	reported	textfile	0.00379863	pattern baldness (males)	TRUE	5.74311e-18	p<1e-5 in independent subset
rs12143237	G	A	G	A	0.029746	0.0180582	0.755163	0.0287832	0.530406	SCC UKB males	TRUE	reported	textfile	0.00435762	pattern baldness (males)	TRUE	4.35957e-12	p<1e-5 in independent subset
rs12185725	A	G	A	G	-0.0344037	-0.00882657	0.805298	0.031753	0.781031	SCC UKB males	TRUE	reported	textfile	0.00478667	pattern baldness (males)	TRUE	3.3019e-13	p<1e-5 in independent subset
rs12203592	C	T	C	T	-0.0852546	-0.392622	0.779514	0.0311173	1.69071e-36	SCC UKB males	TRUE	reported	textfile	0.00465326	pattern baldness (males)	TRUE	2.78887e-75	p<1e-5 in independent subset	rs12203592
rs12206890	C	T	C	T	-0.0589982	-0.00132401	0.562457	0.0248737	0.957549	SCC UKB males	TRUE	reported	textfile	0.00378774	pattern baldness (males)	TRUE	5.29122e-55	p<1e-5 in independent subset
rs12214131	G	A	G	A	-0.036367	-0.0187431	0.634262	0.0256515	0.464972	SCC UKB males	TRUE	reported	textfile	0.00391835	pattern baldness (males)	TRUE	8.37882e-21	p<1e-5 in independent subset
rs12235002	G	A	G	A	0.0351483	-0.0319683	0.228286	0.0293259	0.275668	SCC UKB males	TRUE	reported	textfile	0.00448321	pattern baldness (males)	TRUE	2.253e-15	p<1e-5 in independent subset
rs12272190	G	A	G	A	-0.015965	-0.0150182	0.868718	0.0370463	0.68519	SCC UKB males	TRUE	reported	textfile	0.005654	pattern baldness (males)	TRUE	0.0023739	otherwise
rs12291671	T	C	T	C	-0.0215243	0.0746697	0.958385	0.0619316	0.227941	SCC UKB males	TRUE	reported	textfile	0.00941743	pattern baldness (males)	TRUE	0.0111394	otherwise
rs12326514	G	C	G	C	0.0130215	-0.0289087	0.692384	0.0269515	0.283442	SCC UKB males	TRUE	reported	textfile	0.00412007	pattern baldness (males)	TRUE	0.000787481	otherwise
rs12340775	G	A	G	A	-0.0581638	0.0960109	0.944134	0.0555175	0.0837412	SCC UKB males	TRUE	reported	textfile	0.0084701	pattern baldness (males)	TRUE	3.27933e-12	p<1e-5 in independent subset
rs12344562	T	C	T	C	-0.0118405	-0.0228246	0.815654	0.0318325	0.47336	SCC UKB males	TRUE	reported	textfile	0.00487135	pattern baldness (males)	TRUE	0.00753608	otherwise
rs12355391	A	C	A	C	0.0129942	-0.00998856	0.56466	0.025	0.689494	SCC UKB males	TRUE	reported	textfile	0.00382305	pattern baldness (males)	TRUE	0.000338276	otherwise
rs12360755	C	T	C	T	0.030458	0.00991583	0.954431	0.0584251	0.865231	SCC UKB males	TRUE	reported	textfile	0.00911951	pattern baldness (males)	TRUE	0.000419084	otherwise
rs12408466	G	T	G	T	0.0127141	0.0206898	0.583506	0.0255142	0.417416	SCC UKB males	TRUE	reported	textfile	0.00386697	pattern baldness (males)	TRUE	0.00050474	otherwise
rs12411196	C	A	C	A	-0.0201075	0.0336137	0.797066	0.0307672	0.274606	SCC UKB males	TRUE	reported	textfile	0.00466504	pattern baldness (males)	TRUE	8.15341e-06	p<1e-5 in independent subset
rs12440453	C	T	C	T	0.0174005	0.00542061	0.672479	0.0263315	0.8369	SCC UKB males	TRUE	reported	textfile	0.00403855	pattern baldness (males)	TRUE	8.21453e-06	p<1e-5 in independent subset
rs12457893	A	C	A	C	-0.0291727	-0.043063	0.544353	0.0249338	0.0841512	SCC UKB males	TRUE	reported	textfile	0.00382843	pattern baldness (males)	TRUE	1.26822e-14	p<1e-5 in independent subset
rs12548670	G	A	G	A	-0.0203339	0.0217919	0.674623	0.026508	0.411027	SCC UKB males	TRUE	reported	textfile	0.00404847	pattern baldness (males)	TRUE	2.54865e-07	p<1e-5 in independent subset
rs12563029	G	T	G	T	-0.0349503	-0.0469958	0.895904	0.0405422	0.246381	SCC UKB males	TRUE	reported	textfile	0.0061105	pattern baldness (males)	TRUE	5.33524e-09	p<1e-5 in independent subset
rs12598376	C	T	C	T	-0.0221578	0.00670577	0.371826	0.0255463	0.79294	SCC UKB males	TRUE	reported	textfile	0.00391421	pattern baldness (males)	TRUE	7.53076e-09	p<1e-5 in independent subset
rs12603865	C	G	C	G	-0.070463	-0.0473926	0.949698	0.0571385	0.406859	SCC UKB males	TRUE	reported	textfile	0.00866049	pattern baldness (males)	TRUE	2.04032e-16	p<1e-5 in independent subset
rs12683020	A	G	A	G	0.0171195	-0.0178349	0.77348	0.0296932	0.548081	SCC UKB males	TRUE	reported	textfile	0.00450392	pattern baldness (males)	TRUE	7.20502e-05	otherwise
rs12702262	G	C	G	C	-0.0438184	-0.0351814	0.768884	0.0292067	0.228371	SCC UKB males	TRUE	reported	textfile	0.00446366	pattern baldness (males)	TRUE	4.77092e-23	p<1e-5 in independent subset
rs1271309	A	G	A	G	-0.0233857	-0.00910948	0.162821	0.0335458	0.785965	SCC UKB males	TRUE	reported	textfile	0.00511335	pattern baldness (males)	TRUE	2.39868e-06	p<1e-5 in independent subset
rs12713276	C	T	C	T	-0.0163116	-0.0584785	0.807309	0.0313897	0.0624646	SCC UKB males	TRUE	reported	textfile	0.00474493	pattern baldness (males)	TRUE	0.000293349	otherwise
rs12723643	G	A	G	A	-0.021451	0.012934	0.378795	0.0253697	0.610178	SCC UKB males	TRUE	reported	textfile	0.00385705	pattern baldness (males)	TRUE	1.3373e-08	p<1e-5 in independent subset
rs12737245	C	A	C	A	0.0531958	0.0117902	0.677864	0.0263873	0.65501	SCC UKB males	TRUE	reported	textfile	0.00399591	pattern baldness (males)	TRUE	9.78277e-41	p<1e-5 in independent subset
rs12793392	C	T	C	T	-0.0109637	-0.022806	0.43543	0.0249755	0.361172	SCC UKB males	TRUE	reported	textfile	0.00380273	pattern baldness (males)	TRUE	0.00196883	otherwise
rs12825098	G	A	G	A	-0.0473889	0.0675228	0.953145	0.057933	0.243803	SCC UKB males	TRUE	reported	textfile	0.00889173	pattern baldness (males)	TRUE	4.92288e-08	p<1e-5 in independent subset
rs12951993	A	G	A	G	0.0167028	-0.0086057	0.422436	0.0249631	0.730293	SCC UKB males	TRUE	reported	textfile	0.00381651	pattern baldness (males)	TRUE	6.03114e-06	p<1e-5 in independent subset
rs12961565	T	C	T	C	0.0334731	-0.0251473	0.907513	0.0422454	0.551666	SCC UKB males	TRUE	reported	textfile	0.00651746	pattern baldness (males)	TRUE	1.4039e-07	p<1e-5 in independent subset
rs12969846	G	C	G	C	0.0138899	0.013612	0.657689	0.0258907	0.599061	SCC UKB males	TRUE	reported	textfile	0.00398783	pattern baldness (males)	TRUE	0.000247847	otherwise
rs13022414	C	A	C	A	-0.0347233	0.0214842	0.753729	0.0290001	0.458795	SCC UKB males	TRUE	reported	textfile	0.00437112	pattern baldness (males)	TRUE	9.80404e-16	p<1e-5 in independent subset
rs13037922	C	T	C	T	-0.0415428	-0.0281311	0.206108	0.0308187	0.361351	SCC UKB males	TRUE	reported	textfile	0.0047123	pattern baldness (males)	TRUE	5.94048e-19	p<1e-5 in independent subset
rs13085137	C	A	C	A	0.0164816	-0.0122011	0.166574	0.0337136	0.717423	SCC UKB males	TRUE	reported	textfile	0.00504534	pattern baldness (males)	TRUE	0.000544049	otherwise
rs13107325	C	T	C	T	0.0403656	-0.0296744	0.924153	0.0469872	0.527687	SCC UKB males	TRUE	reported	textfile	0.00712663	pattern baldness (males)	TRUE	7.392e-09	p<1e-5 in independent subset
rs13133488	G	A	G	A	0.0144892	-0.00296534	0.728543	0.0277679	0.914955	SCC UKB males	TRUE	reported	textfile	0.00422019	pattern baldness (males)	TRUE	0.000298135	otherwise
rs13178677	T	C	T	C	0.0230479	-0.00654526	0.502256	0.0246477	0.790583	SCC UKB males	TRUE	reported	textfile	0.00377023	pattern baldness (males)	TRUE	4.88484e-10	p<1e-5 in independent subset
rs13231656	A	G	A	G	0.0195413	0.0135617	0.78535	0.0302122	0.653518	SCC UKB males	TRUE	reported	textfile	0.00459325	pattern baldness (males)	TRUE	1.04828e-05	otherwise
rs13259359	A	G	A	G	0.0101054	0.0183023	0.718551	0.0275651	0.506713	SCC UKB males	TRUE	reported	textfile	0.00419434	pattern baldness (males)	TRUE	0.0079917	otherwise
rs13272328	T	C	T	C	-0.0171036	0.00608422	0.350727	0.0259546	0.81466	SCC UKB males	TRUE	reported	textfile	0.00395022	pattern baldness (males)	TRUE	7.46278e-06	p<1e-5 in independent subset
rs13434277	A	G	A	G	-0.0127454	0.0110033	0.612118	0.0254992	0.666093	SCC UKB males	TRUE	reported	textfile	0.00387519	pattern baldness (males)	TRUE	0.000502766	otherwise
rs1345417	C	G	C	G	0.0201017	0.0192355	0.401208	0.0255823	0.452107	SCC UKB males	TRUE	reported	textfile	0.00389347	pattern baldness (males)	TRUE	1.21559e-07	p<1e-5 in independent subset
rs138232196	G	C	G	C	-0.0264438	-0.010406	0.771646	0.0293099	0.722564	SCC UKB males	TRUE	reported	textfile	0.0044715	pattern baldness (males)	TRUE	1.67097e-09	p<1e-5 in independent subset
rs138644877	C	T	C	T	-0.0566116	0.0684869	0.974792	0.0795309	0.389164	SCC UKB males	TRUE	reported	textfile	0.0121939	pattern baldness (males)	TRUE	1.72012e-06	p<1e-5 in independent subset
rs1396609	A	G	A	G	-0.0173208	-0.0192506	0.689134	0.0268034	0.472624	SCC UKB males	TRUE	reported	textfile	0.00407852	pattern baldness (males)	TRUE	1.08406e-05	otherwise
rs140613174	C	T	C	T	0.0543128	0.0654728	0.958404	0.0640072	0.306357	SCC UKB males	TRUE	reported	textfile	0.00981138	pattern baldness (males)	TRUE	1.54999e-08	p<1e-5 in independent subset
rs141379129	T	C	T	C	0.059562	0.0450244	0.960946	0.0648901	0.487772	SCC UKB males	TRUE	reported	textfile	0.00991385	pattern baldness (males)	TRUE	9.39369e-10	p<1e-5 in independent subset
rs141936646	C	T	C	T	-0.0694002	0.12521	0.974242	0.0807729	0.121107	SCC UKB males	TRUE	reported	textfile	0.0122452	pattern baldness (males)	TRUE	7.24298e-09	p<1e-5 in independent subset
rs142393141	G	C	G	C	0.0729925	0.0957091	0.985998	0.110973	0.388436	SCC UKB males	TRUE	reported	textfile	0.0173789	pattern baldness (males)	TRUE	1.3342e-05	otherwise
rs143353512	G	A	G	A	-0.0828438	-0.0909336	0.962959	0.0651352	0.162692	SCC UKB males	TRUE	reported	textfile	0.00995538	pattern baldness (males)	TRUE	4.34246e-17	p<1e-5 in independent subset
rs1460510	C	T	C	T	0.018089	-0.0433701	0.725663	0.0276529	0.116793	SCC UKB males	TRUE	reported	textfile	0.00422126	pattern baldness (males)	TRUE	9.12819e-06	p<1e-5 in independent subset
rs146206119	G	A	G	A	0.0255782	-0.0102019	0.894018	0.0401973	0.799655	SCC UKB males	TRUE	reported	textfile	0.00612844	pattern baldness (males)	TRUE	1.49854e-05	otherwise
rs146581216	T	C	T	C	0.031109	-0.00677914	0.93773	0.051474	0.895221	SCC UKB males	TRUE	reported	textfile	0.00775244	pattern baldness (males)	TRUE	3.00012e-05	otherwise
rs147470033	G	A	G	A	-0.0287357	0.0563232	0.971448	0.0757209	0.456981	SCC UKB males	TRUE	reported	textfile	0.0114194	pattern baldness (males)	TRUE	0.00592814	otherwise
rs147558170	C	T	C	T	0.031649	0.0450493	0.965565	0.0672546	0.502964	SCC UKB males	TRUE	reported	textfile	0.010275	pattern baldness (males)	TRUE	0.00103433	otherwise
rs1494946	T	A	T	A	0.0155752	0.00355386	0.534784	0.0248369	0.886221	SCC UKB males	TRUE	reported	textfile	0.00379033	pattern baldness (males)	TRUE	1.98522e-05	otherwise
rs150962800	C	T	C	T	0.0620807	-0.157145	0.973034	0.0771792	0.0417402	SCC UKB males	TRUE	reported	textfile	0.0116443	pattern baldness (males)	TRUE	4.87228e-08	p<1e-5 in independent subset
rs150985681	G	A	G	A	-0.0387045	0.179413	0.974324	0.0776951	0.0209329	SCC UKB males	TRUE	reported	textfile	0.0119547	pattern baldness (males)	TRUE	0.000602705	otherwise
rs1521879	G	A	G	A	0.0346834	-0.0353488	0.194312	0.0312166	0.257479	SCC UKB males	TRUE	reported	textfile	0.00473774	pattern baldness (males)	TRUE	1.23374e-13	p<1e-5 in independent subset
rs1685679	T	C	T	C	-0.0188088	-0.0172455	0.441368	0.0249336	0.489153	SCC UKB males	TRUE	reported	textfile	0.00379008	pattern baldness (males)	TRUE	3.47708e-07	p<1e-5 in independent subset
rs17025388	T	G	T	G	-0.0487503	-0.0667479	0.964196	0.0666962	0.316935	SCC UKB males	TRUE	reported	textfile	0.0101949	pattern baldness (males)	TRUE	8.68524e-07	p<1e-5 in independent subset
rs17037148	C	T	C	T	0.053501	-0.0607609	0.925262	0.0467427	0.193635	SCC UKB males	TRUE	reported	textfile	0.00715158	pattern baldness (males)	TRUE	3.68784e-14	p<1e-5 in independent subset
rs17224527	T	A	T	A	0.0185648	-0.0222538	0.669006	0.0263321	0.398043	SCC UKB males	TRUE	reported	textfile	0.00399599	pattern baldness (males)	TRUE	1.69333e-06	p<1e-5 in independent subset
rs17241253	T	C	T	C	-0.0340924	-0.00632994	0.809146	0.0317118	0.841787	SCC UKB males	TRUE	reported	textfile	0.00481491	pattern baldness (males)	TRUE	7.17714e-13	p<1e-5 in independent subset
rs17265513	T	C	T	C	0.0469805	0.020556	0.800954	0.0308862	0.505705	SCC UKB males	TRUE	reported	textfile	0.00470967	pattern baldness (males)	TRUE	9.77279e-24	p<1e-5 in independent subset
rs1733726	C	A	C	A	0.0197282	0.0217664	0.210333	0.0303056	0.472616	SCC UKB males	TRUE	reported	textfile	0.00462418	pattern baldness (males)	TRUE	9.93649e-06	p<1e-5 in independent subset
rs1741318	G	A	G	A	0.0209592	0.064492	0.602779	0.025375	0.011036	SCC UKB males	TRUE	reported	textfile	0.00386633	pattern baldness (males)	TRUE	2.96408e-08	p<1e-5 in independent subset
rs17424286	G	T	G	T	-0.0294542	0.00479566	0.645376	0.0258929	0.853063	SCC UKB males	TRUE	reported	textfile	0.0039293	pattern baldness (males)	TRUE	3.28867e-14	p<1e-5 in independent subset
rs174592	A	G	A	G	0.0243156	0.130321	0.626104	0.0255065	3.233e-07	SCC UKB males	TRUE	reported	textfile	0.00390289	pattern baldness (males)	TRUE	2.32991e-10	p<1e-5 in independent subset
rs17479393	A	T	A	T	-0.034428	0.0206051	0.749909	0.0285321	0.470187	SCC UKB males	TRUE	reported	textfile	0.00433034	pattern baldness (males)	TRUE	9.29439e-16	p<1e-5 in independent subset
rs17523609	C	T	C	T	-0.0159326	-0.0414583	0.464237	0.024845	0.0951804	SCC UKB males	TRUE	reported	textfile	0.0038058	pattern baldness (males)	TRUE	1.41707e-05	otherwise
rs17753384	A	G	A	G	0.0521394	0.0239132	0.961425	0.0637522	0.707589	SCC UKB males	TRUE	reported	textfile	0.00975952	pattern baldness (males)	TRUE	4.58583e-08	p<1e-5 in independent subset
rs1780355	A	G	A	G	-0.0146632	0.0127098	0.52052	0.0247405	0.607444	SCC UKB males	TRUE	reported	textfile	0.00375483	pattern baldness (males)	TRUE	4.70821e-05	otherwise
rs17833789	C	A	C	A	-0.0448713	0.0105747	0.551034	0.0249035	0.671108	SCC UKB males	TRUE	reported	textfile	0.00379814	pattern baldness (males)	TRUE	1.6519e-32	p<1e-5 in independent subset
rs17834563	T	C	T	C	0.0222037	0.00202102	0.651029	0.0258893	0.937777	SCC UKB males	TRUE	reported	textfile	0.00394928	pattern baldness (males)	TRUE	9.42624e-09	p<1e-5 in independent subset
rs1800176	C	T	C	T	0.0163959	0.0227292	0.689098	0.0266081	0.392982	SCC UKB males	TRUE	reported	textfile	0.00407671	pattern baldness (males)	TRUE	2.88719e-05	otherwise
rs1805007	C	T	C	T	-0.0309543	-0.314149	0.896403	0.041155	2.28796e-14	SCC UKB males	TRUE	reported	textfile	0.0061768	pattern baldness (males)	TRUE	2.70204e-07	p<1e-5 in independent subset	rs1805007
rs1888140	C	T	C	T	-0.0158227	0.00494783	0.722828	0.0278761	0.859121	SCC UKB males	TRUE	reported	textfile	0.00427216	pattern baldness (males)	TRUE	0.000106248	otherwise
rs1907352	G	C	G	C	0.0453471	0.0327741	0.55273	0.0248719	0.187597	SCC UKB males	TRUE	reported	textfile	0.00377915	pattern baldness (males)	TRUE	1.79188e-33	p<1e-5 in independent subset
rs1951742	A	C	A	C	0.0182574	0.00883979	0.208549	0.0305102	0.772021	SCC UKB males	TRUE	reported	textfile	0.00464204	pattern baldness (males)	TRUE	4.19365e-05	otherwise
rs1996020	A	C	A	C	0.0265348	-0.0436329	0.847622	0.0340738	0.200355	SCC UKB males	TRUE	reported	textfile	0.00523436	pattern baldness (males)	TRUE	1.99589e-07	p<1e-5 in independent subset
rs1998697	G	A	G	A	0.0164943	-0.00186223	0.806664	0.0311489	0.952327	SCC UKB males	TRUE	reported	textfile	0.0047905	pattern baldness (males)	TRUE	0.000287515	otherwise
rs2031998	G	C	G	C	-0.0246942	-0.0167657	0.80438	0.031358	0.59289	SCC UKB males	TRUE	reported	textfile	0.00478242	pattern baldness (males)	TRUE	1.21164e-07	p<1e-5 in independent subset
rs2052546	G	T	G	T	0.0118897	-0.000144466	0.67448	0.026468	0.995645	SCC UKB males	TRUE	reported	textfile	0.00403586	pattern baldness (males)	TRUE	0.00160949	otherwise
rs2055040	T	C	T	C	-0.0213044	-0.0308877	0.272917	0.0276917	0.264673	SCC UKB males	TRUE	reported	textfile	0.00420797	pattern baldness (males)	TRUE	2.06497e-07	p<1e-5 in independent subset
rs2060285	C	A	C	A	-0.0189419	-0.0188929	0.673803	0.0263596	0.473535	SCC UKB males	TRUE	reported	textfile	0.0040245	pattern baldness (males)	TRUE	1.25912e-06	p<1e-5 in independent subset
rs206947	A	G	A	G	0.0178524	-0.0106021	0.21852	0.0298209	0.722195	SCC UKB males	TRUE	reported	textfile	0.0045631	pattern baldness (males)	TRUE	4.5703e-05	otherwise
rs2071047	G	A	G	A	0.0180618	-0.00622654	0.591019	0.0252237	0.805022	SCC UKB males	TRUE	reported	textfile	0.00384445	pattern baldness (males)	TRUE	1.31265e-06	p<1e-5 in independent subset
rs2071305	A	C	A	C	-0.0169027	-0.0173613	0.693805	0.0274121	0.526508	SCC UKB males	TRUE	reported	textfile	0.00416433	pattern baldness (males)	TRUE	2.46497e-05	otherwise
rs2072304	A	G	A	G	0.0165515	0.0320174	0.81589	0.03188	0.315229	SCC UKB males	TRUE	reported	textfile	0.00488392	pattern baldness (males)	TRUE	0.000350768	otherwise
rs2074189	G	T	G	T	0.0125862	0.0162935	0.496883	0.0247449	0.510243	SCC UKB males	TRUE	reported	textfile	0.00377856	pattern baldness (males)	TRUE	0.000432748	otherwise
rs2074585	G	A	G	A	0.0295088	0.0245322	0.486569	0.0247133	0.32087	SCC UKB males	TRUE	reported	textfile	0.00376414	pattern baldness (males)	TRUE	2.26256e-15	p<1e-5 in independent subset
rs2191828	C	G	C	G	-0.0265001	0.00201537	0.104314	0.0400432	0.959859	SCC UKB males	TRUE	reported	textfile	0.00615844	pattern baldness (males)	TRUE	8.42299e-06	p<1e-5 in independent subset
rs2252397	G	A	G	A	-0.0249591	-0.0421771	0.564525	0.0248804	0.0900386	SCC UKB males	TRUE	reported	textfile	0.00379032	pattern baldness (males)	TRUE	2.27506e-11	p<1e-5 in independent subset
rs225847	T	C	T	C	0.0248053	0.00531375	0.210865	0.0302521	0.86057	SCC UKB males	TRUE	reported	textfile	0.00461936	pattern baldness (males)	TRUE	3.93997e-08	p<1e-5 in independent subset
rs226009	A	G	A	G	0.0240692	0.0500248	0.338226	0.0260765	0.0550616	SCC UKB males	TRUE	reported	textfile	0.00398726	pattern baldness (males)	TRUE	7.87335e-10	p<1e-5 in independent subset
rs2291140	T	C	T	C	-0.0257315	-0.0204226	0.809034	0.0312598	0.51355	SCC UKB males	TRUE	reported	textfile	0.00479129	pattern baldness (males)	TRUE	3.92649e-08	p<1e-5 in independent subset
rs2299066	G	A	G	A	-0.012017	-0.0138926	0.388582	0.0253653	0.583898	SCC UKB males	TRUE	reported	textfile	0.00385286	pattern baldness (males)	TRUE	0.000907386	otherwise
rs2326451	A	T	A	T	0.0436421	0.0485887	0.551981	0.0247591	0.0497093	SCC UKB males	TRUE	reported	textfile	0.0037747	pattern baldness (males)	TRUE	3.21953e-31	p<1e-5 in independent subset
rs2328795	T	C	T	C	-0.00899794	-0.00999985	0.7869	0.0301633	0.740249	SCC UKB males	TRUE	reported	textfile	0.00458642	pattern baldness (males)	TRUE	0.0248891	otherwise
rs2337699	C	T	C	T	-0.018703	-0.0287588	0.4725	0.02477	0.245628	SCC UKB males	TRUE	reported	textfile	0.00375916	pattern baldness (males)	TRUE	3.2571e-07	p<1e-5 in independent subset
rs2359714	C	T	C	T	-0.0339417	-0.0184311	0.46842	0.0249713	0.460458	SCC UKB males	TRUE	reported	textfile	0.0037896	pattern baldness (males)	TRUE	1.67515e-19	p<1e-5 in independent subset
rs2377104	T	G	T	G	0.0112468	-0.00720582	0.477002	0.0248786	0.772092	SCC UKB males	TRUE	reported	textfile	0.00378112	pattern baldness (males)	TRUE	0.00146751	otherwise
rs2428247	C	T	C	T	-0.0178504	-0.0039245	0.586954	0.0251956	0.876221	SCC UKB males	TRUE	reported	textfile	0.0038392	pattern baldness (males)	TRUE	1.66362e-06	p<1e-5 in independent subset
rs2436396	A	G	A	G	-0.0171308	-0.0111783	0.299213	0.0269998	0.678863	SCC UKB males	TRUE	reported	textfile	0.00411945	pattern baldness (males)	TRUE	1.60161e-05	otherwise
rs246180	C	A	C	A	0.0332419	0.0278817	0.673631	0.0264581	0.291972	SCC UKB males	TRUE	reported	textfile	0.0040365	pattern baldness (males)	TRUE	8.95334e-17	p<1e-5 in independent subset
rs2529703	G	A	G	A	-0.0246982	-0.0231106	0.582959	0.0250175	0.355601	SCC UKB males	TRUE	reported	textfile	0.00382809	pattern baldness (males)	TRUE	5.52524e-11	p<1e-5 in independent subset
rs2595514	A	T	A	T	0.00832694	0.0137828	0.380943	0.0254429	0.588016	SCC UKB males	TRUE	reported	textfile	0.00385784	pattern baldness (males)	TRUE	0.0154466	otherwise
rs2616534	C	A	C	A	0.0296842	-0.0688214	0.197538	0.0310589	0.0267026	SCC UKB males	TRUE	reported	textfile	0.00471763	pattern baldness (males)	TRUE	1.56514e-10	p<1e-5 in independent subset
rs2646416	C	T	C	T	-0.0103796	-0.0133694	0.528843	0.0248213	0.590144	SCC UKB males	TRUE	reported	textfile	0.00378841	pattern baldness (males)	TRUE	0.00307355	otherwise
rs2669871	C	T	C	T	-0.0175229	-0.00246797	0.510695	0.024682	0.920352	SCC UKB males	TRUE	reported	textfile	0.00376699	pattern baldness (males)	TRUE	1.64606e-06	p<1e-5 in independent subset	rs2669871
rs269704	C	T	C	T	0.0328034	0.0128112	0.241199	0.0292977	0.66191	SCC UKB males	TRUE	reported	textfile	0.00443242	pattern baldness (males)	TRUE	6.76894e-14	p<1e-5 in independent subset
rs2703594	C	G	C	G	-0.0305634	-0.0129429	0.206946	0.0305145	0.671453	SCC UKB males	TRUE	reported	textfile	0.00464874	pattern baldness (males)	TRUE	2.43993e-11	p<1e-5 in independent subset
rs2710506	A	C	A	C	0.0128128	-0.00108355	0.560164	0.0249812	0.965403	SCC UKB males	TRUE	reported	textfile	0.00378519	pattern baldness (males)	TRUE	0.000355915	otherwise
rs2716613	A	G	A	G	0.0181372	-0.00401061	0.277219	0.0275157	0.884113	SCC UKB males	TRUE	reported	textfile	0.0041899	pattern baldness (males)	TRUE	7.49652e-06	p<1e-5 in independent subset
rs2807686	T	C	T	C	-0.0252494	-0.0342976	0.442673	0.0249291	0.168882	SCC UKB males	TRUE	reported	textfile	0.00378871	pattern baldness (males)	TRUE	1.32893e-11	p<1e-5 in independent subset
rs28360615	G	C	G	C	-0.0458368	0.000111791	0.844904	0.0342794	0.997398	SCC UKB males	TRUE	reported	textfile	0.00522134	pattern baldness (males)	TRUE	8.26562e-19	p<1e-5 in independent subset
rs284305	C	T	C	T	-0.0396361	0.0520004	0.0419628	0.0621603	0.402844	SCC UKB males	TRUE	reported	textfile	0.00946288	pattern baldness (males)	TRUE	1.40348e-05	otherwise
rs284651	T	C	T	C	-0.0270297	0.0345358	0.388725	0.0252745	0.171805	SCC UKB males	TRUE	reported	textfile	0.00387629	pattern baldness (males)	TRUE	1.55032e-12	p<1e-5 in independent subset
rs28510513	G	T	G	T	0.0261624	0.0388111	0.796564	0.0309443	0.20976	SCC UKB males	TRUE	reported	textfile	0.00473809	pattern baldness (males)	TRUE	1.6785e-08	p<1e-5 in independent subset
rs28637837	C	G	C	G	-0.0158014	0.0278486	0.828367	0.0327308	0.39486	SCC UKB males	TRUE	reported	textfile	0.00501169	pattern baldness (males)	TRUE	0.000808262	otherwise
rs28874920	G	T	G	T	0.0242174	-0.0188724	0.518421	0.0247247	0.445283	SCC UKB males	TRUE	reported	textfile	0.00375907	pattern baldness (males)	TRUE	5.88028e-11	p<1e-5 in independent subset
rs2904259	T	C	T	C	0.0125045	0.0272104	0.490794	0.0246894	0.270415	SCC UKB males	TRUE	reported	textfile	0.00377398	pattern baldness (males)	TRUE	0.000460935	otherwise
rs29073	A	C	A	C	0.0227752	0.0318376	0.505567	0.0247601	0.198497	SCC UKB males	TRUE	reported	textfile	0.00377754	pattern baldness (males)	TRUE	8.24331e-10	p<1e-5 in independent subset
rs2910996	A	G	A	G	-0.0289243	-0.040917	0.768226	0.0293441	0.163201	SCC UKB males	TRUE	reported	textfile	0.00447218	pattern baldness (males)	TRUE	4.97837e-11	p<1e-5 in independent subset
rs2929390	C	T	C	T	-0.0128878	-0.0066292	0.583324	0.0250623	0.791388	SCC UKB males	TRUE	reported	textfile	0.00382493	pattern baldness (males)	TRUE	0.000376631	otherwise
rs2958184	A	C	A	C	-0.0204388	-0.00882533	0.715192	0.0273258	0.74672	SCC UKB males	TRUE	reported	textfile	0.00417022	pattern baldness (males)	TRUE	4.76429e-07	p<1e-5 in independent subset
rs2967224	A	G	A	G	0.0152015	-0.00886286	0.579694	0.02506	0.723589	SCC UKB males	TRUE	reported	textfile	0.00382165	pattern baldness (males)	TRUE	3.47878e-05	otherwise
rs2989869	G	A	G	A	-0.0151189	-0.0190863	0.448888	0.0248271	0.442031	SCC UKB males	TRUE	reported	textfile	0.00377074	pattern baldness (males)	TRUE	3.04197e-05	otherwise
rs3012384	T	C	T	C	-0.0219082	-0.00201161	0.399847	0.0253343	0.936712	SCC UKB males	TRUE	reported	textfile	0.00384749	pattern baldness (males)	TRUE	6.19926e-09	p<1e-5 in independent subset
rs3107688	A	C	A	C	0.0145041	0.0231592	0.466671	0.0246994	0.34843	SCC UKB males	TRUE	reported	textfile	0.00378187	pattern baldness (males)	TRUE	6.27397e-05	otherwise
rs3109219	T	A	T	A	-0.0637553	-0.211161	0.0231706	0.0892148	0.0179384	SCC UKB males	TRUE	reported	textfile	0.0135634	pattern baldness (males)	TRUE	1.29737e-06	p<1e-5 in independent subset
rs34172167	C	T	C	T	-0.0135441	0.013892	0.741654	0.0288996	0.630731	SCC UKB males	TRUE	reported	textfile	0.00438062	pattern baldness (males)	TRUE	0.000994658	otherwise
rs34218095	G	C	G	C	0.0244861	0.0124182	0.839459	0.0338027	0.713341	SCC UKB males	TRUE	reported	textfile	0.00513577	pattern baldness (males)	TRUE	9.31444e-07	p<1e-5 in independent subset
rs34281554	A	C	A	C	0.037482	-0.00579269	0.456367	0.0248564	0.815726	SCC UKB males	TRUE	reported	textfile	0.00377107	pattern baldness (males)	TRUE	1.4032e-23	p<1e-5 in independent subset
rs34324867	G	A	G	A	-0.0250162	-0.0104648	0.791536	0.0306817	0.733045	SCC UKB males	TRUE	reported	textfile	0.00471506	pattern baldness (males)	TRUE	5.61529e-08	p<1e-5 in independent subset
rs34811474	G	A	G	A	-0.0159462	0.032519	0.768788	0.0291912	0.265279	SCC UKB males	TRUE	reported	textfile	0.00445788	pattern baldness (males)	TRUE	0.000173726	otherwise
rs35025671	A	T	A	T	-0.0685096	-0.017352	0.896682	0.0405651	0.668829	SCC UKB males	TRUE	reported	textfile	0.0062007	pattern baldness (males)	TRUE	1.11221e-28	p<1e-5 in independent subset
rs35135622	T	A	T	A	-0.0139589	-0.00133835	0.658021	0.0261868	0.95924	SCC UKB males	TRUE	reported	textfile	0.00397873	pattern baldness (males)	TRUE	0.000225422	otherwise
rs35178736	T	C	T	C	0.0289529	-0.00914671	0.917187	0.0452879	0.839942	SCC UKB males	TRUE	reported	textfile	0.00687316	pattern baldness (males)	TRUE	1.26303e-05	otherwise
rs35287517	C	T	C	T	-0.0197666	0.00908165	0.797212	0.0312723	0.771506	SCC UKB males	TRUE	reported	textfile	0.00471668	pattern baldness (males)	TRUE	1.38994e-05	otherwise
rs35383942	C	T	C	T	0.0407108	-0.0262358	0.936739	0.0504235	0.602849	SCC UKB males	TRUE	reported	textfile	0.00768576	pattern baldness (males)	TRUE	5.88885e-08	p<1e-5 in independent subset
rs35558461	G	A	G	A	-0.0244242	-0.0585751	0.736727	0.0286156	0.0406617	SCC UKB males	TRUE	reported	textfile	0.00436399	pattern baldness (males)	TRUE	1.09198e-08	p<1e-5 in independent subset
rs35600242	C	T	C	T	-0.0284796	0.0374516	0.796169	0.0307502	0.223251	SCC UKB males	TRUE	reported	textfile	0.00470061	pattern baldness (males)	TRUE	6.86117e-10	p<1e-5 in independent subset
rs35624710	G	A	G	A	0.0173647	-0.0240855	0.663054	0.0264671	0.362812	SCC UKB males	TRUE	reported	textfile	0.00402177	pattern baldness (males)	TRUE	7.88403e-06	p<1e-5 in independent subset
rs35833956	T	A	T	A	0.0193485	-0.0477178	0.53579	0.0246665	0.0530489	SCC UKB males	TRUE	reported	textfile	0.00377483	pattern baldness (males)	TRUE	1.48248e-07	p<1e-5 in independent subset
rs35880221	G	T	G	T	0.0240221	-0.0244834	0.914526	0.0438435	0.576553	SCC UKB males	TRUE	reported	textfile	0.00673657	pattern baldness (males)	TRUE	0.000181288	otherwise
rs35892873	C	T	C	T	0.0341198	0.022459	0.688413	0.0267351	0.400877	SCC UKB males	TRUE	reported	textfile	0.00408223	pattern baldness (males)	TRUE	3.18607e-17	p<1e-5 in independent subset
rs36009582	A	G	A	G	0.0116964	0.0304542	0.554191	0.0249267	0.221801	SCC UKB males	TRUE	reported	textfile	0.00380263	pattern baldness (males)	TRUE	0.00104944	otherwise
rs36010924	A	G	A	G	-0.0458003	0.000448573	0.814683	0.0318206	0.988753	SCC UKB males	TRUE	reported	textfile	0.0048076	pattern baldness (males)	TRUE	8.1224e-22	p<1e-5 in independent subset
rs3740237	G	C	G	C	0.0245591	-0.0600648	0.85556	0.0352547	0.0884294	SCC UKB males	TRUE	reported	textfile	0.00535999	pattern baldness (males)	TRUE	2.30352e-06	p<1e-5 in independent subset
rs3768307	A	G	A	G	-0.0137483	-0.0394579	0.564073	0.0249399	0.113622	SCC UKB males	TRUE	reported	textfile	0.00376237	pattern baldness (males)	TRUE	0.000129013	otherwise
rs3781452	C	T	C	T	0.0488343	0.013403	0.366679	0.025708	0.60212	SCC UKB males	TRUE	reported	textfile	0.00391824	pattern baldness (males)	TRUE	5.91657e-36	p<1e-5 in independent subset
rs3796604	C	G	C	G	-0.0515001	-0.0289111	0.582935	0.0251962	0.2512	SCC UKB males	TRUE	reported	textfile	0.00383762	pattern baldness (males)	TRUE	2.31475e-41	p<1e-5 in independent subset
rs3828222	C	T	C	T	-0.0183661	-0.00222564	0.820298	0.0324354	0.945294	SCC UKB males	TRUE	reported	textfile	0.00487137	pattern baldness (males)	TRUE	8.15543e-05	otherwise
rs382854	C	T	C	T	-0.0308401	-0.0162455	0.493208	0.024768	0.511885	SCC UKB males	TRUE	reported	textfile	0.0037753	pattern baldness (males)	TRUE	1.55589e-16	p<1e-5 in independent subset
rs3847069	C	T	C	T	-0.0245586	0.00349356	0.746412	0.0286118	0.902818	SCC UKB males	TRUE	reported	textfile	0.00432614	pattern baldness (males)	TRUE	6.86218e-09	p<1e-5 in independent subset	rs3847069
rs3856551	C	T	C	T	-0.0575278	-0.0597035	0.853349	0.0347658	0.0859238	SCC UKB males	TRUE	reported	textfile	0.00529213	pattern baldness (males)	TRUE	7.9712e-28	p<1e-5 in independent subset
rs41283425	C	T	C	T	-0.0356591	-0.0155586	0.950203	0.0565304	0.783142	SCC UKB males	TRUE	reported	textfile	0.00864173	pattern baldness (males)	TRUE	1.84256e-05	otherwise
rs4256018	T	G	T	G	0.0202094	-0.0156686	0.728296	0.0278483	0.573679	SCC UKB males	TRUE	reported	textfile	0.00423171	pattern baldness (males)	TRUE	8.95392e-07	p<1e-5 in independent subset
rs4289865	T	C	T	C	0.0174655	0.0298685	0.340892	0.0260397	0.251367	SCC UKB males	TRUE	reported	textfile	0.00398038	pattern baldness (males)	TRUE	5.72258e-06	p<1e-5 in independent subset
rs4463453	C	T	C	T	-0.00926937	0.00997782	0.620486	0.0255426	0.696067	SCC UKB males	TRUE	reported	textfile	0.00389481	pattern baldness (males)	TRUE	0.00865799	otherwise
rs4517782	C	T	C	T	-0.0279364	-0.00381328	0.630679	0.0262221	0.884378	SCC UKB males	TRUE	reported	textfile	0.00401298	pattern baldness (males)	TRUE	1.68322e-12	p<1e-5 in independent subset
rs4551754	T	C	T	C	-0.018297	-0.053814	0.689431	0.0266271	0.0432773	SCC UKB males	TRUE	reported	textfile	0.00407052	pattern baldness (males)	TRUE	3.47845e-06	p<1e-5 in independent subset
rs4579119	C	T	C	T	-0.0097331	-0.0264711	0.633485	0.0257019	0.303043	SCC UKB males	TRUE	reported	textfile	0.00392117	pattern baldness (males)	TRUE	0.00652883	otherwise
rs4623763	G	A	G	A	-0.0401793	0.00629724	0.617759	0.0253894	0.804114	SCC UKB males	TRUE	reported	textfile	0.00384959	pattern baldness (males)	TRUE	8.37595e-26	p<1e-5 in independent subset
rs4656227	C	G	C	G	-0.0290092	-0.0176407	0.847377	0.0343948	0.608029	SCC UKB males	TRUE	reported	textfile	0.00521916	pattern baldness (males)	TRUE	1.36276e-08	p<1e-5 in independent subset
rs4703927	G	A	G	A	0.0131103	-0.011323	0.404098	0.0251184	0.652143	SCC UKB males	TRUE	reported	textfile	0.00384084	pattern baldness (males)	TRUE	0.000320796	otherwise
rs4717829	C	T	C	T	0.0230419	-0.0328124	0.872407	0.0371184	0.376701	SCC UKB males	TRUE	reported	textfile	0.00562172	pattern baldness (males)	TRUE	2.07714e-05	otherwise
rs4718886	A	G	A	G	0.0690396	0.0527907	0.746492	0.0284279	0.0633105	SCC UKB males	TRUE	reported	textfile	0.00432042	pattern baldness (males)	TRUE	8.8306e-58	p<1e-5 in independent subset
rs4731745	T	A	T	A	0.0317155	0.0883962	0.205073	0.030611	0.00388041	SCC UKB males	TRUE	reported	textfile	0.00465149	pattern baldness (males)	TRUE	4.60451e-12	p<1e-5 in independent subset
rs4733086	T	C	T	C	0.0144879	-0.0130695	0.349801	0.0260809	0.616292	SCC UKB males	TRUE	reported	textfile	0.00398755	pattern baldness (males)	TRUE	0.000139919	otherwise
rs4746250	G	A	G	A	-0.0315016	-0.0138735	0.888813	0.0392755	0.723912	SCC UKB males	TRUE	reported	textfile	0.0060083	pattern baldness (males)	TRUE	7.89873e-08	p<1e-5 in independent subset
rs4760044	G	A	G	A	0.0523024	0.0481241	0.863826	0.0364127	0.186291	SCC UKB males	TRUE	reported	textfile	0.00553265	pattern baldness (males)	TRUE	1.63987e-21	p<1e-5 in independent subset
rs4792260	A	C	A	C	-0.0245219	-0.00449627	0.370194	0.0256105	0.860637	SCC UKB males	TRUE	reported	textfile	0.0039122	pattern baldness (males)	TRUE	1.82788e-10	p<1e-5 in independent subset
rs480989	A	G	A	G	0.025615	-0.0129637	0.112035	0.0393342	0.741719	SCC UKB males	TRUE	reported	textfile	0.00597726	pattern baldness (males)	TRUE	9.12019e-06	p<1e-5 in independent subset
rs4848124	C	T	C	T	-0.0200249	-0.0122207	0.616325	0.0255594	0.632559	SCC UKB males	TRUE	reported	textfile	0.00386247	pattern baldness (males)	TRUE	1.08309e-07	p<1e-5 in independent subset
rs485642	A	G	A	G	-0.0140754	0.0235452	0.715815	0.0275354	0.392502	SCC UKB males	TRUE	reported	textfile	0.00419776	pattern baldness (males)	TRUE	0.000399597	otherwise
rs4859135	T	A	T	A	-0.0318282	0.0149425	0.839941	0.0337626	0.658073	SCC UKB males	TRUE	reported	textfile	0.00516389	pattern baldness (males)	TRUE	3.55526e-10	p<1e-5 in independent subset
rs4864709	T	C	T	C	-0.0130713	-0.0388321	0.627334	0.0256315	0.129769	SCC UKB males	TRUE	reported	textfile	0.00388855	pattern baldness (males)	TRUE	0.000387624	otherwise
rs4878737	T	G	T	G	0.0187631	-0.0691402	0.260895	0.0281407	0.0140123	SCC UKB males	TRUE	reported	textfile	0.00430452	pattern baldness (males)	TRUE	6.535e-06	p<1e-5 in independent subset
rs4947522	C	T	C	T	-0.0147766	0.0253632	0.577415	0.025047	0.311239	SCC UKB males	TRUE	reported	textfile	0.00379332	pattern baldness (males)	TRUE	4.9013e-05	otherwise
rs4960296	A	T	A	T	-0.0260803	-0.0242662	0.739135	0.0280579	0.387113	SCC UKB males	TRUE	reported	textfile	0.00428349	pattern baldness (males)	TRUE	5.69642e-10	p<1e-5 in independent subset
rs496344	G	A	G	A	0.0135729	-0.00735582	0.744917	0.0286077	0.79708	SCC UKB males	TRUE	reported	textfile	0.00439361	pattern baldness (males)	TRUE	0.00100336	otherwise
rs4969449	G	C	G	C	0.0329989	0.0215885	0.432822	0.0279722	0.440242	SCC UKB males	TRUE	reported	textfile	0.00427786	pattern baldness (males)	TRUE	6.10245e-15	p<1e-5 in independent subset
rs509256	C	A	C	A	-0.0317861	0.0167285	0.246241	0.0289571	0.563466	SCC UKB males	TRUE	reported	textfile	0.00436638	pattern baldness (males)	TRUE	1.67235e-13	p<1e-5 in independent subset
rs520015	C	G	C	G	-0.0218093	0.00421873	0.513157	0.0247003	0.864384	SCC UKB males	TRUE	reported	textfile	0.00377242	pattern baldness (males)	TRUE	3.7074e-09	p<1e-5 in independent subset
rs536695	G	A	G	A	0.0136693	0.0279469	0.376365	0.0256771	0.276419	SCC UKB males	TRUE	reported	textfile	0.00390451	pattern baldness (males)	TRUE	0.000231845	otherwise
rs539206	A	C	A	C	0.0231567	-0.0260951	0.206258	0.0307258	0.395721	SCC UKB males	TRUE	reported	textfile	0.00468279	pattern baldness (males)	TRUE	3.80593e-07	p<1e-5 in independent subset
rs548304	G	A	G	A	0.0199535	0.0296694	0.813772	0.0321579	0.356207	SCC UKB males	TRUE	reported	textfile	0.00488643	pattern baldness (males)	TRUE	2.21858e-05	otherwise
rs55742715	T	C	T	C	-0.0146744	-0.0547575	0.479768	0.0247014	0.0266387	SCC UKB males	TRUE	reported	textfile	0.00378087	pattern baldness (males)	TRUE	5.19662e-05	otherwise
rs55780993	C	T	C	T	0.0263476	-0.0548881	0.898524	0.0410043	0.180703	SCC UKB males	TRUE	reported	textfile	0.0062828	pattern baldness (males)	TRUE	1.37276e-05	otherwise
rs55848103	T	G	T	G	-0.0256943	-0.0467542	0.895042	0.0402746	0.245688	SCC UKB males	TRUE	reported	textfile	0.00611334	pattern baldness (males)	TRUE	1.31707e-05	otherwise
rs55857565	T	A	T	A	-0.0142549	-0.03923	0.796723	0.0312178	0.208879	SCC UKB males	TRUE	reported	textfile	0.00472476	pattern baldness (males)	TRUE	0.00127618	otherwise
rs56003038	C	T	C	T	-0.0231706	0.00106898	0.58763	0.0255623	0.966643	SCC UKB males	TRUE	reported	textfile	0.00385716	pattern baldness (males)	TRUE	9.43972e-10	p<1e-5 in independent subset
rs56171126	A	G	A	G	0.0181374	0.065788	0.799723	0.0309649	0.0336202	SCC UKB males	TRUE	reported	textfile	0.00471639	pattern baldness (males)	TRUE	6.01263e-05	otherwise
rs56188194	T	G	T	G	-0.0503713	0.0166276	0.717292	0.027475	0.545053	SCC UKB males	TRUE	reported	textfile	0.00419755	pattern baldness (males)	TRUE	1.77291e-33	p<1e-5 in independent subset
rs56298917	G	A	G	A	0.0168882	0.0252492	0.699649	0.0269251	0.348369	SCC UKB males	TRUE	reported	textfile	0.00410002	pattern baldness (males)	TRUE	1.90216e-05	otherwise
rs56300446	G	A	G	A	-0.0261234	-0.0730066	0.882127	0.0387461	0.0595338	SCC UKB males	TRUE	reported	textfile	0.00589891	pattern baldness (males)	TRUE	4.74425e-06	p<1e-5 in independent subset
rs56335910	A	G	A	G	-0.0306794	0.0233061	0.630502	0.025699	0.364467	SCC UKB males	TRUE	reported	textfile	0.00392535	pattern baldness (males)	TRUE	2.73269e-15	p<1e-5 in independent subset
rs57402213	A	G	A	G	-0.0208585	-0.0012556	0.842619	0.0339186	0.970471	SCC UKB males	TRUE	reported	textfile	0.00514647	pattern baldness (males)	TRUE	2.52855e-05	otherwise
rs574056	A	T	A	T	-0.0331905	0.0123995	0.942729	0.052605	0.813658	SCC UKB males	TRUE	reported	textfile	0.00808583	pattern baldness (males)	TRUE	2.02356e-05	otherwise
rs574183	A	G	A	G	0.0168466	-0.0191902	0.608904	0.0252446	0.447153	SCC UKB males	TRUE	reported	textfile	0.00386007	pattern baldness (males)	TRUE	6.37579e-06	p<1e-5 in independent subset
rs579682	C	T	C	T	-0.0280328	-0.0244856	0.285179	0.0274699	0.372736	SCC UKB males	TRUE	reported	textfile	0.00418057	pattern baldness (males)	TRUE	1.00361e-11	p<1e-5 in independent subset
rs58327496	T	G	T	G	0.0169113	0.021417	0.837432	0.0330273	0.516685	SCC UKB males	TRUE	reported	textfile	0.00508743	pattern baldness (males)	TRUE	0.000443468	otherwise
rs589905	G	A	G	A	0.0183677	0.000771317	0.372531	0.0255092	0.975878	SCC UKB males	TRUE	reported	textfile	0.00390666	pattern baldness (males)	TRUE	1.29042e-06	p<1e-5 in independent subset
rs59167614	A	G	A	G	0.0584201	-0.0281391	0.847405	0.0341914	0.410515	SCC UKB males	TRUE	reported	textfile	0.00519964	pattern baldness (males)	TRUE	1.36607e-29	p<1e-5 in independent subset
rs59679367	G	A	G	A	0.0249119	0.0351799	0.733163	0.0280374	0.20957	SCC UKB males	TRUE	reported	textfile	0.0042553	pattern baldness (males)	TRUE	2.39479e-09	p<1e-5 in independent subset
rs6005455	C	T	C	T	-0.0252349	-0.00545189	0.627904	0.0256165	0.831462	SCC UKB males	TRUE	reported	textfile	0.00391203	pattern baldness (males)	TRUE	5.57079e-11	p<1e-5 in independent subset
rs6007594	G	A	G	A	0.0265062	0.0610373	0.742578	0.0281054	0.0298763	SCC UKB males	TRUE	reported	textfile	0.00430308	pattern baldness (males)	TRUE	3.64137e-10	p<1e-5 in independent subset
rs6012052	C	T	C	T	0.0164978	0.0315093	0.489615	0.0247929	0.203764	SCC UKB males	TRUE	reported	textfile	0.00378005	pattern baldness (males)	TRUE	6.37245e-06	p<1e-5 in independent subset
rs6025176	T	C	T	C	-0.0364397	-0.0176588	0.658992	0.0267419	0.509033	SCC UKB males	TRUE	reported	textfile	0.00409284	pattern baldness (males)	TRUE	2.71101e-19	p<1e-5 in independent subset
rs6033058	G	A	G	A	-0.0159113	-0.0103083	0.372153	0.025834	0.689877	SCC UKB males	TRUE	reported	textfile	0.00393324	pattern baldness (males)	TRUE	2.61234e-05	otherwise
rs6041987	A	G	A	G	-0.0188795	0.0209219	0.783151	0.0297535	0.481948	SCC UKB males	TRUE	reported	textfile	0.00457227	pattern baldness (males)	TRUE	1.82069e-05	otherwise
rs6054856	A	G	A	G	-0.0149736	0.00450935	0.771766	0.0295045	0.878528	SCC UKB males	TRUE	reported	textfile	0.00449031	pattern baldness (males)	TRUE	0.000427038	otherwise
rs6058874	A	G	A	G	0.0203408	-0.00336811	0.597497	0.0252142	0.893735	SCC UKB males	TRUE	reported	textfile	0.00385379	pattern baldness (males)	TRUE	6.52549e-08	p<1e-5 in independent subset
rs6113393	C	T	C	T	-0.105054	0.00496155	0.399754	0.0252434	0.844181	SCC UKB males	TRUE	reported	textfile	0.00384098	pattern baldness (males)	TRUE	5.27779e-165	p<1e-5 in independent subset
rs6127822	C	T	C	T	-0.0171469	-0.013066	0.755273	0.0299281	0.662415	SCC UKB males	TRUE	reported	textfile	0.00456282	pattern baldness (males)	TRUE	8.56518e-05	otherwise
rs613872	G	T	G	T	0.022968	-0.00814978	0.174509	0.0327982	0.803761	SCC UKB males	TRUE	reported	textfile	0.00496546	pattern baldness (males)	TRUE	1.868e-06	p<1e-5 in independent subset
rs61640416	G	A	G	A	0.0197489	-0.00702309	0.835681	0.0333459	0.833189	SCC UKB males	TRUE	reported	textfile	0.00507727	pattern baldness (males)	TRUE	5.01905e-05	otherwise
rs61739285	C	T	C	T	0.0333961	0.0243099	0.965538	0.0675842	0.719073	SCC UKB males	TRUE	reported	textfile	0.0103347	pattern baldness (males)	TRUE	0.000615812	otherwise
rs61769779	G	A	G	A	-0.0331268	-0.0629958	0.874279	0.0370458	0.0890396	SCC UKB males	TRUE	reported	textfile	0.00564096	pattern baldness (males)	TRUE	2.14576e-09	p<1e-5 in independent subset
rs61806205	T	A	T	A	0.0779129	0.0323511	0.986516	0.157349	0.837103	SCC UKB males	TRUE	reported	textfile	0.0241096	pattern baldness (males)	TRUE	0.000615468	otherwise
rs61875435	G	A	G	A	0.0230227	0.0102155	0.835159	0.0334389	0.759987	SCC UKB males	TRUE	reported	textfile	0.00506678	pattern baldness (males)	TRUE	2.76177e-06	p<1e-5 in independent subset
rs61977111	T	C	T	C	0.0291276	0.00600472	0.864364	0.0361875	0.868209	SCC UKB males	TRUE	reported	textfile	0.0055855	pattern baldness (males)	TRUE	9.19781e-08	p<1e-5 in independent subset
rs62065084	T	C	T	C	-0.0291561	-0.0377418	0.740933	0.0280733	0.178819	SCC UKB males	TRUE	reported	textfile	0.0042936	pattern baldness (males)	TRUE	5.58359e-12	p<1e-5 in independent subset
rs62205363	G	C	G	C	-0.00809404	-0.0222045	0.824357	0.0324945	0.494398	SCC UKB males	TRUE	reported	textfile	0.00497227	pattern baldness (males)	TRUE	0.0517798	otherwise
rs62244773	A	T	A	T	0.015554	-0.0196576	0.695074	0.0269523	0.465789	SCC UKB males	TRUE	reported	textfile	0.00410153	pattern baldness (males)	TRUE	7.46462e-05	otherwise
rs62311663	A	G	A	G	-0.0523918	-0.0471332	0.94162	0.0528446	0.372436	SCC UKB males	TRUE	reported	textfile	0.00800864	pattern baldness (males)	TRUE	3.03691e-11	p<1e-5 in independent subset
rs624070	T	C	T	C	0.0126352	0.0110692	0.455342	0.0246969	0.654008	SCC UKB males	TRUE	reported	textfile	0.0037819	pattern baldness (males)	TRUE	0.000417437	otherwise
rs62433351	C	G	C	G	0.0170494	-0.0348925	0.28092	0.0279079	0.2112	SCC UKB males	TRUE	reported	textfile	0.0042765	pattern baldness (males)	TRUE	3.34902e-05	otherwise
rs6439844	G	A	G	A	-0.0208009	-0.0268206	0.722607	0.0275592	0.330455	SCC UKB males	TRUE	reported	textfile	0.00420505	pattern baldness (males)	TRUE	3.77513e-07	p<1e-5 in independent subset
rs6458579	A	G	A	G	0.017503	0.00719854	0.461632	0.0248553	0.772109	SCC UKB males	TRUE	reported	textfile	0.00379247	pattern baldness (males)	TRUE	1.9636e-06	p<1e-5 in independent subset
rs6479581	A	G	A	G	0.0273239	-0.0113804	0.0487097	0.0582871	0.845199	SCC UKB males	TRUE	reported	textfile	0.0087383	pattern baldness (males)	TRUE	0.000883262	otherwise
rs6510864	G	A	G	A	-0.0209448	0.0365334	0.305305	0.0267401	0.171864	SCC UKB males	TRUE	reported	textfile	0.00411151	pattern baldness (males)	TRUE	1.75121e-07	p<1e-5 in independent subset
rs6560300	G	A	G	A	-0.0106234	0.00620028	0.524023	0.0246468	0.801377	SCC UKB males	TRUE	reported	textfile	0.00377381	pattern baldness (males)	TRUE	0.00243861	otherwise
rs6597081	C	T	C	T	-0.0157145	-0.0148115	0.70002	0.0272264	0.586433	SCC UKB males	TRUE	reported	textfile	0.00414987	pattern baldness (males)	TRUE	7.63168e-05	otherwise
rs6597394	C	T	C	T	-0.0176217	-0.0108187	0.450997	0.0249089	0.664048	SCC UKB males	TRUE	reported	textfile	0.00378311	pattern baldness (males)	TRUE	1.59654e-06	p<1e-5 in independent subset
rs66626713	G	A	G	A	-0.0149508	-0.00743266	0.646632	0.0258461	0.773673	SCC UKB males	TRUE	reported	textfile	0.00393814	pattern baldness (males)	TRUE	7.34029e-05	otherwise
rs6669943	G	A	G	A	-0.0182343	-0.0100495	0.596989	0.0252148	0.69022	SCC UKB males	TRUE	reported	textfile	0.00382374	pattern baldness (males)	TRUE	9.27055e-07	p<1e-5 in independent subset
rs66806308	C	T	C	T	0.018678	0.0490623	0.787681	0.030413	0.1067	SCC UKB males	TRUE	reported	textfile	0.00465635	pattern baldness (males)	TRUE	3.01931e-05	otherwise
rs6691909	A	G	A	G	-0.0172428	-0.0490362	0.465385	0.0248464	0.0484302	SCC UKB males	TRUE	reported	textfile	0.00376227	pattern baldness (males)	TRUE	2.29084e-06	p<1e-5 in independent subset
rs67248060	C	T	C	T	-0.091856	0.0222708	0.633433	0.0257654	0.387386	SCC UKB males	TRUE	reported	textfile	0.00391949	pattern baldness (males)	TRUE	9.24704e-122	p<1e-5 in independent subset
rs6731529	G	A	G	A	0.0216872	0.0147229	0.773436	0.0296191	0.619136	SCC UKB males	TRUE	reported	textfile	0.00446116	pattern baldness (males)	TRUE	5.82979e-07	p<1e-5 in independent subset
rs6732426	C	T	C	T	-0.0276092	-0.0593951	0.470798	0.0246687	0.0160531	SCC UKB males	TRUE	reported	textfile	0.00374405	pattern baldness (males)	TRUE	8.26962e-14	p<1e-5 in independent subset
rs67631072	C	T	C	T	-0.0224641	0.0110222	0.445561	0.0249768	0.658998	SCC UKB males	TRUE	reported	textfile	0.00377843	pattern baldness (males)	TRUE	1.37931e-09	p<1e-5 in independent subset
rs6770252	G	A	G	A	-0.0220393	-0.0404445	0.5434	0.0247762	0.102597	SCC UKB males	TRUE	reported	textfile	0.00376796	pattern baldness (males)	TRUE	2.47071e-09	p<1e-5 in independent subset
rs6774180	G	A	G	A	-0.0147473	-0.0396394	0.585931	0.0249295	0.111821	SCC UKB males	TRUE	reported	textfile	0.00381786	pattern baldness (males)	TRUE	5.60672e-05	otherwise
rs67934435	G	C	G	C	0.0285246	0.0309945	0.683344	0.0265565	0.243165	SCC UKB males	TRUE	reported	textfile	0.00406904	pattern baldness (males)	TRUE	1.19027e-12	p<1e-5 in independent subset
rs67953451	A	G	A	G	-0.0213933	-0.0163663	0.634639	0.0257039	0.524306	SCC UKB males	TRUE	reported	textfile	0.00391249	pattern baldness (males)	TRUE	2.27635e-08	p<1e-5 in independent subset
rs68088846	G	A	G	A	-0.0549295	-0.0243346	0.79184	0.0304241	0.423799	SCC UKB males	TRUE	reported	textfile	0.00464684	pattern baldness (males)	TRUE	1.52332e-32	p<1e-5 in independent subset
rs6814380	C	G	C	G	-0.0116018	0.0107206	0.594091	0.0256571	0.676061	SCC UKB males	TRUE	reported	textfile	0.00390949	pattern baldness (males)	TRUE	0.00150068	otherwise
rs6822736	A	C	A	C	0.011738	0.0580627	0.663358	0.0262387	0.0269069	SCC UKB males	TRUE	reported	textfile	0.00400052	pattern baldness (males)	TRUE	0.00167248	otherwise
rs6857137	A	G	A	G	-0.019261	0.0348123	0.510196	0.024651	0.157889	SCC UKB males	TRUE	reported	textfile	0.00376688	pattern baldness (males)	TRUE	1.58331e-07	p<1e-5 in independent subset
rs6859752	C	T	C	T	0.0226125	-0.0317212	0.688165	0.0265974	0.23301	SCC UKB males	TRUE	reported	textfile	0.00405069	pattern baldness (males)	TRUE	1.18623e-08	p<1e-5 in independent subset
rs686781	A	G	A	G	-0.0205888	-0.047135	0.253381	0.0284785	0.0979032	SCC UKB males	TRUE	reported	textfile	0.00434718	pattern baldness (males)	TRUE	1.0892e-06	p<1e-5 in independent subset
rs6886306	C	T	C	T	0.0193904	0.0189735	0.529598	0.02463	0.441098	SCC UKB males	TRUE	reported	textfile	0.00376247	pattern baldness (males)	TRUE	1.27742e-07	p<1e-5 in independent subset
rs6901317	T	G	T	G	-0.0328714	0.00234201	0.3365	0.0263261	0.929113	SCC UKB males	TRUE	reported	textfile	0.00401208	pattern baldness (males)	TRUE	1.27284e-16	p<1e-5 in independent subset
rs690321	A	G	A	G	-0.0236472	-0.0154741	0.624258	0.025481	0.543666	SCC UKB males	TRUE	reported	textfile	0.00389805	pattern baldness (males)	TRUE	6.53973e-10	p<1e-5 in independent subset
rs6903705	C	T	C	T	-0.0274268	0.0595765	0.77045	0.0294964	0.0434055	SCC UKB males	TRUE	reported	textfile	0.00445713	pattern baldness (males)	TRUE	3.79037e-10	p<1e-5 in independent subset
rs6910234	A	C	A	C	-0.0204969	0.00647342	0.721785	0.0276025	0.814579	SCC UKB males	TRUE	reported	textfile	0.0042016	pattern baldness (males)	TRUE	5.34869e-07	p<1e-5 in independent subset
rs6935891	A	G	A	G	0.0412318	-0.00578504	0.848191	0.0347427	0.867755	SCC UKB males	TRUE	reported	textfile	0.00523993	pattern baldness (males)	TRUE	1.79074e-15	p<1e-5 in independent subset
rs6950087	C	T	C	T	0.0723857	0.0105539	0.45718	0.0246272	0.668252	SCC UKB males	TRUE	reported	textfile	0.00376647	pattern baldness (males)	TRUE	1.29712e-82	p<1e-5 in independent subset
rs6960085	C	T	C	T	-0.0207434	0.00125117	0.51882	0.0248113	0.959782	SCC UKB males	TRUE	reported	textfile	0.00376504	pattern baldness (males)	TRUE	1.79951e-08	p<1e-5 in independent subset
rs6964466	G	A	G	A	0.0422259	0.00330092	0.60669	0.0253505	0.8964	SCC UKB males	TRUE	reported	textfile	0.00386584	pattern baldness (males)	TRUE	4.48306e-28	p<1e-5 in independent subset
rs697697	A	G	A	G	0.0131632	-0.0528773	0.383556	0.025498	0.0380998	SCC UKB males	TRUE	reported	textfile	0.00385989	pattern baldness (males)	TRUE	0.000324514	otherwise
rs6999357	A	G	A	G	0.0332899	-0.0370935	0.962458	0.0662912	0.575784	SCC UKB males	TRUE	reported	textfile	0.00990349	pattern baldness (males)	TRUE	0.000387698	otherwise
rs7020673	C	G	C	G	0.0107233	0.0347881	0.501656	0.0247455	0.159773	SCC UKB males	TRUE	reported	textfile	0.00376879	pattern baldness (males)	TRUE	0.00221855	otherwise
rs7029276	G	T	G	T	-0.0322215	-0.00194684	0.915598	0.0445941	0.965178	SCC UKB males	TRUE	reported	textfile	0.00679617	pattern baldness (males)	TRUE	1.06267e-06	p<1e-5 in independent subset
rs704285	C	T	C	T	0.0160291	0.0277466	0.505581	0.0257296	0.280859	SCC UKB males	TRUE	reported	textfile	0.0039056	pattern baldness (males)	TRUE	2.02917e-05	otherwise
rs706087	A	G	A	G	-0.0287222	0.00899601	0.806273	0.031159	0.772801	SCC UKB males	TRUE	reported	textfile	0.00473508	pattern baldness (males)	TRUE	6.56361e-10	p<1e-5 in independent subset
rs71378512	G	A	G	A	0.0621082	-0.0117626	0.951924	0.0636528	0.853391	SCC UKB males	TRUE	reported	textfile	0.00976592	pattern baldness (males)	TRUE	1.01082e-10	p<1e-5 in independent subset
rs71421546	C	A	C	A	-0.0994322	-0.024437	0.95442	0.0604791	0.686171	SCC UKB males	TRUE	reported	textfile	0.00918212	pattern baldness (males)	TRUE	1.25586e-27	p<1e-5 in independent subset
rs71477837	T	G	T	G	-0.0138214	-0.0627146	0.842112	0.0335752	0.061778	SCC UKB males	TRUE	reported	textfile	0.00516017	pattern baldness (males)	TRUE	0.00369788	otherwise
rs715662	A	G	A	G	-0.0163998	0.00105868	0.718545	0.0284271	0.970292	SCC UKB males	TRUE	reported	textfile	0.00434656	pattern baldness (males)	TRUE	8.06311e-05	otherwise
rs7161827	C	T	C	T	-0.0136864	0.00814575	0.36367	0.0260945	0.754916	SCC UKB males	TRUE	reported	textfile	0.0039814	pattern baldness (males)	TRUE	0.000293463	otherwise
rs7173461	G	C	G	C	0.0193202	-0.00724482	0.635933	0.0256311	0.777439	SCC UKB males	TRUE	reported	textfile	0.00393787	pattern baldness (males)	TRUE	4.64156e-07	p<1e-5 in independent subset
rs7182057	C	T	C	T	-0.0270029	-0.0216478	0.0529808	0.0552978	0.695445	SCC UKB males	TRUE	reported	textfile	0.00840152	pattern baldness (males)	TRUE	0.000654386	otherwise
rs7236902	A	G	A	G	-0.0196198	-0.0551064	0.708649	0.027317	0.0436651	SCC UKB males	TRUE	reported	textfile	0.00416019	pattern baldness (males)	TRUE	1.20214e-06	p<1e-5 in independent subset
rs724286	T	C	T	C	-0.0198103	-0.0353797	0.786368	0.0302889	0.242776	SCC UKB males	TRUE	reported	textfile	0.004566	pattern baldness (males)	TRUE	7.16786e-06	p<1e-5 in independent subset
rs72497006	G	A	G	A	0.0225338	0.00770153	0.695946	0.0270175	0.775601	SCC UKB males	TRUE	reported	textfile	0.0041071	pattern baldness (males)	TRUE	2.04932e-08	p<1e-5 in independent subset
rs72661730	G	A	G	A	-0.0154191	-0.00154525	0.769265	0.030302	0.959329	SCC UKB males	TRUE	reported	textfile	0.00459004	pattern baldness (males)	TRUE	0.000390769	otherwise
rs72685903	C	A	C	A	0.0567313	-0.109518	0.983489	0.094883	0.248401	SCC UKB males	TRUE	reported	textfile	0.0147876	pattern baldness (males)	TRUE	6.24229e-05	otherwise
rs72691325	C	A	C	A	0.0134891	-0.0277913	0.821143	0.0320102	0.385284	SCC UKB males	TRUE	reported	textfile	0.0048796	pattern baldness (males)	TRUE	0.0028515	otherwise
rs72726560	C	A	C	A	0.0258997	-0.0371326	0.882078	0.0381699	0.330641	SCC UKB males	TRUE	reported	textfile	0.00584257	pattern baldness (males)	TRUE	4.64807e-06	p<1e-5 in independent subset
rs72748085	A	T	A	T	0.0186954	-0.0449468	0.826035	0.0329587	0.172652	SCC UKB males	TRUE	reported	textfile	0.00500932	pattern baldness (males)	TRUE	9.49362e-05	otherwise
rs72801474	G	A	G	A	0.023568	0.0364817	0.907791	0.0421194	0.386409	SCC UKB males	TRUE	reported	textfile	0.00650386	pattern baldness (males)	TRUE	0.000145212	otherwise
rs72821884	T	C	T	C	-0.0552057	-0.139954	0.975585	0.0823481	0.0892182	SCC UKB males	TRUE	reported	textfile	0.0123267	pattern baldness (males)	TRUE	3.75765e-06	p<1e-5 in independent subset
rs72830046	C	T	C	T	-0.0147959	-0.00120944	0.693162	0.0266979	0.963868	SCC UKB males	TRUE	reported	textfile	0.00408454	pattern baldness (males)	TRUE	0.000145933	otherwise
rs72834043	A	G	A	G	0.0258805	-0.0750726	0.78298	0.030168	0.0128287	SCC UKB males	TRUE	reported	textfile	0.00455078	pattern baldness (males)	TRUE	6.46274e-09	p<1e-5 in independent subset
rs7300122	G	A	G	A	-0.0457978	-0.0105156	0.216009	0.0300485	0.726373	SCC UKB males	TRUE	reported	textfile	0.00457694	pattern baldness (males)	TRUE	7.15692e-24	p<1e-5 in independent subset
rs73030120	A	G	A	G	0.0238003	0.0143212	0.821715	0.0323306	0.657793	SCC UKB males	TRUE	reported	textfile	0.00496729	pattern baldness (males)	TRUE	8.28086e-07	p<1e-5 in independent subset
rs73032839	C	A	C	A	-0.0146701	-0.0718574	0.776117	0.0297726	0.0157983	SCC UKB males	TRUE	reported	textfile	0.00453674	pattern baldness (males)	TRUE	0.000611157	otherwise
rs7313259	C	T	C	T	0.0153856	0.0152113	0.541119	0.0247017	0.538027	SCC UKB males	TRUE	reported	textfile	0.00377876	pattern baldness (males)	TRUE	2.33456e-05	otherwise
rs73667301	A	G	A	G	-0.0602752	-0.00782986	0.939202	0.0516816	0.87958	SCC UKB males	TRUE	reported	textfile	0.00790847	pattern baldness (males)	TRUE	1.25275e-14	p<1e-5 in independent subset
rs73670806	C	T	C	T	0.0246316	-0.0143366	0.878252	0.0379921	0.705907	SCC UKB males	TRUE	reported	textfile	0.00577813	pattern baldness (males)	TRUE	1.00895e-05	otherwise
rs73707922	G	T	G	T	0.0388777	-0.0376995	0.960803	0.0642561	0.557401	SCC UKB males	TRUE	reported	textfile	0.00973429	pattern baldness (males)	TRUE	3.24988e-05	otherwise
rs743398	T	G	T	G	0.016294	-0.0107752	0.548894	0.0250134	0.66663	SCC UKB males	TRUE	reported	textfile	0.00383692	pattern baldness (males)	TRUE	1.08502e-05	otherwise
rs74364822	G	T	G	T	0.038773	0.0629941	0.938118	0.0513308	0.21974	SCC UKB males	TRUE	reported	textfile	0.00788482	pattern baldness (males)	TRUE	4.38453e-07	p<1e-5 in independent subset
rs74393210	C	T	C	T	-0.0611075	0.105098	0.9476	0.0555781	0.0586238	SCC UKB males	TRUE	reported	textfile	0.00851232	pattern baldness (males)	TRUE	3.51854e-13	p<1e-5 in independent subset
rs74497536	G	A	G	A	-0.0244194	0.0599652	0.976276	0.0832977	0.471593	SCC UKB males	TRUE	reported	textfile	0.0125032	pattern baldness (males)	TRUE	0.0254067	otherwise
rs74527054	A	T	A	T	-0.0442042	-0.0370085	0.864688	0.0360211	0.304227	SCC UKB males	TRUE	reported	textfile	0.0054945	pattern baldness (males)	TRUE	4.3062e-16	p<1e-5 in independent subset
rs74567345	T	C	T	C	0.0424427	-0.0766321	0.948336	0.0561301	0.172172	SCC UKB males	TRUE	reported	textfile	0.00867453	pattern baldness (males)	TRUE	4.97069e-07	p<1e-5 in independent subset
rs748141	G	A	G	A	-0.0154807	-0.0151237	0.84368	0.0338155	0.654701	SCC UKB males	TRUE	reported	textfile	0.00515347	pattern baldness (males)	TRUE	0.00133255	otherwise
rs75096272	G	A	G	A	-0.0417414	-0.122634	0.969915	0.0733545	0.0945645	SCC UKB males	TRUE	reported	textfile	0.0110197	pattern baldness (males)	TRUE	7.59664e-05	otherwise
rs7518186	A	G	A	G	-0.0177897	-0.0454404	0.239327	0.0290736	0.118065	SCC UKB males	TRUE	reported	textfile	0.00438191	pattern baldness (males)	TRUE	2.45569e-05	otherwise
rs7542164	G	A	G	A	0.089272	0.0228392	0.780561	0.029999	0.446459	SCC UKB males	TRUE	reported	textfile	0.00452495	pattern baldness (males)	TRUE	6.0972e-87	p<1e-5 in independent subset
rs7583825	C	T	C	T	-0.0153318	-0.0032269	0.522274	0.0247983	0.896467	SCC UKB males	TRUE	reported	textfile	0.00375307	pattern baldness (males)	TRUE	2.20255e-05	otherwise
rs75896540	T	C	T	C	-0.0149392	0.0457118	0.694777	0.0270347	0.0908649	SCC UKB males	TRUE	reported	textfile	0.00412428	pattern baldness (males)	TRUE	0.000146022	otherwise
rs75918219	A	T	A	T	0.0435247	0.0605066	0.9802	0.0929242	0.514956	SCC UKB males	TRUE	reported	textfile	0.0141678	pattern baldness (males)	TRUE	0.00106284	otherwise
rs7593009	G	A	G	A	-0.0176823	-0.0228174	0.63802	0.0257394	0.37536	SCC UKB males	TRUE	reported	textfile	0.00389355	pattern baldness (males)	TRUE	2.79365e-06	p<1e-5 in independent subset
rs7605909	C	T	C	T	-0.136386	-0.00367024	0.980093	0.0887636	0.967018	SCC UKB males	TRUE	reported	textfile	0.013427	pattern baldness (males)	TRUE	1.53276e-24	p<1e-5 in independent subset
rs76067940	C	T	C	T	0.0914183	0.0179761	0.963342	0.0662547	0.786147	SCC UKB males	TRUE	reported	textfile	0.0101048	pattern baldness (males)	TRUE	7.34634e-20	p<1e-5 in independent subset
rs7641212	T	C	T	C	0.00919819	0.00413618	0.607083	0.0255406	0.871349	SCC UKB males	TRUE	reported	textfile	0.00389228	pattern baldness (males)	TRUE	0.00905923	otherwise
rs7642536	T	C	T	C	-0.0847333	0.00823443	0.859085	0.0364866	0.821447	SCC UKB males	TRUE	reported	textfile	0.00554902	pattern baldness (males)	TRUE	6.0626e-53	p<1e-5 in independent subset
rs7650602	T	C	T	C	0.0280909	-0.00883303	0.549147	0.0249686	0.723515	SCC UKB males	TRUE	reported	textfile	0.0037904	pattern baldness (males)	TRUE	6.26447e-14	p<1e-5 in independent subset
rs7652704	A	C	A	C	0.0174916	-0.0207343	0.610122	0.0252948	0.412382	SCC UKB males	TRUE	reported	textfile	0.00386733	pattern baldness (males)	TRUE	3.04971e-06	p<1e-5 in independent subset
rs7654151	C	T	C	T	-0.013649	-0.0462104	0.578524	0.0253501	0.0683201	SCC UKB males	TRUE	reported	textfile	0.00386304	pattern baldness (males)	TRUE	0.000205259	otherwise
rs7687559	G	C	G	C	0.0184763	0.0371573	0.600438	0.025341	0.142569	SCC UKB males	TRUE	reported	textfile	0.00385708	pattern baldness (males)	TRUE	8.32952e-07	p<1e-5 in independent subset
rs77123275	C	T	C	T	-0.0424036	0.0594114	0.947768	0.056493	0.292956	SCC UKB males	TRUE	reported	textfile	0.00857543	pattern baldness (males)	TRUE	3.81153e-07	p<1e-5 in independent subset
rs77125652	C	T	C	T	0.0526322	-0.0614971	0.962694	0.0643719	0.339405	SCC UKB males	TRUE	reported	textfile	0.00986678	pattern baldness (males)	TRUE	4.79613e-08	p<1e-5 in independent subset
rs7716685	A	T	A	T	-0.0138386	-0.0103339	0.578615	0.0250657	0.68014	SCC UKB males	TRUE	reported	textfile	0.00380244	pattern baldness (males)	TRUE	0.000136637	otherwise
rs77177529	C	T	C	T	0.0376433	0.0267652	0.893587	0.0405033	0.508731	SCC UKB males	TRUE	reported	textfile	0.00610409	pattern baldness (males)	TRUE	3.48213e-10	p<1e-5 in independent subset
rs7736883	A	G	A	G	0.0826512	0.0231762	0.612813	0.0253511	0.360606	SCC UKB males	TRUE	reported	textfile	0.00386434	pattern baldness (males)	TRUE	8.60724e-102	p<1e-5 in independent subset
rs77397759	G	T	G	T	-0.0308971	-0.0622243	0.916773	0.0465332	0.181157	SCC UKB males	TRUE	reported	textfile	0.00706859	pattern baldness (males)	TRUE	6.18277e-06	p<1e-5 in independent subset
rs77613166	G	A	G	A	-0.0346305	-0.0165534	0.90777	0.0422584	0.695267	SCC UKB males	TRUE	reported	textfile	0.00649357	pattern baldness (males)	TRUE	4.82897e-08	p<1e-5 in independent subset
rs77652633	G	T	G	T	0.0388194	-0.0504845	0.920345	0.0461923	0.274429	SCC UKB males	TRUE	reported	textfile	0.00702604	pattern baldness (males)	TRUE	1.64672e-08	p<1e-5 in independent subset
rs7773154	T	C	T	C	-0.0147013	-0.0118636	0.747491	0.0284129	0.67628	SCC UKB males	TRUE	reported	textfile	0.00436568	pattern baldness (males)	TRUE	0.000379305	otherwise
rs7773781	G	C	G	C	-0.0104376	0.017948	0.249959	0.0285304	0.529294	SCC UKB males	TRUE	reported	textfile	0.00433915	pattern baldness (males)	TRUE	0.00807632	otherwise
rs77767830	A	T	A	T	-0.119002	0.0877015	0.968647	0.0724838	0.2263	SCC UKB males	TRUE	reported	textfile	0.0110555	pattern baldness (males)	TRUE	2.54407e-27	p<1e-5 in independent subset
rs77797704	T	C	T	C	0.0266205	0.0280699	0.936288	0.0505749	0.578883	SCC UKB males	TRUE	reported	textfile	0.00774209	pattern baldness (males)	TRUE	0.000292568	otherwise
rs779396	A	G	A	G	-0.0116469	-0.0268132	0.441831	0.0247737	0.279108	SCC UKB males	TRUE	reported	textfile	0.00375942	pattern baldness (males)	TRUE	0.000973968	otherwise
rs77951645	A	G	A	G	-0.100436	-0.0895635	0.983495	0.0961714	0.351703	SCC UKB males	TRUE	reported	textfile	0.0147737	pattern baldness (males)	TRUE	5.29315e-12	p<1e-5 in independent subset
rs7825602	C	A	C	A	0.0285839	0.0564494	0.925544	0.0470114	0.229844	SCC UKB males	TRUE	reported	textfile	0.00716133	pattern baldness (males)	TRUE	3.2839e-05	otherwise
rs782852	T	C	T	C	-0.0238495	-0.00924518	0.759876	0.028916	0.749176	SCC UKB males	TRUE	reported	textfile	0.00437327	pattern baldness (males)	TRUE	2.4698e-08	p<1e-5 in independent subset
rs7838781	A	G	A	G	-0.0270006	-0.00205004	0.827115	0.0327714	0.95012	SCC UKB males	TRUE	reported	textfile	0.0050327	pattern baldness (males)	TRUE	4.04673e-08	p<1e-5 in independent subset
rs78448052	C	T	C	T	0.100364	-0.0436246	0.967815	0.072986	0.550033	SCC UKB males	TRUE	reported	textfile	0.0108825	pattern baldness (males)	TRUE	1.45108e-20	p<1e-5 in independent subset
rs78727435	A	G	A	G	-0.0274731	-0.145845	0.952538	0.0579872	0.0118988	SCC UKB males	TRUE	reported	textfile	0.00896281	pattern baldness (males)	TRUE	0.0010875	otherwise
rs7898528	T	G	T	G	-0.0255599	0.00463821	0.791317	0.0303316	0.878464	SCC UKB males	TRUE	reported	textfile	0.00463025	pattern baldness (males)	TRUE	1.69308e-08	p<1e-5 in independent subset
rs79206101	C	T	C	T	-0.239674	0.166174	0.988338	0.118985	0.162533	SCC UKB males	TRUE	reported	textfile	0.0179795	pattern baldness (males)	TRUE	7.70305e-41	p<1e-5 in independent subset
rs79252466	A	G	A	G	0.0342226	-0.00339775	0.885679	0.0387114	0.930058	SCC UKB males	TRUE	reported	textfile	0.00589679	pattern baldness (males)	TRUE	3.24533e-09	p<1e-5 in independent subset
rs7954168	C	A	C	A	0.026301	0.0124064	0.698356	0.0266713	0.641816	SCC UKB males	TRUE	reported	textfile	0.00409628	pattern baldness (males)	TRUE	6.78229e-11	p<1e-5 in independent subset
rs79616223	A	G	A	G	0.0590719	-0.0201414	0.960078	0.0650997	0.757022	SCC UKB males	TRUE	reported	textfile	0.00969032	pattern baldness (males)	TRUE	5.43879e-10	p<1e-5 in independent subset
rs79628306	C	T	C	T	0.0764318	0.123918	0.985526	0.103138	0.229566	SCC UKB males	TRUE	reported	textfile	0.0158409	pattern baldness (males)	TRUE	7.00137e-07	p<1e-5 in independent subset
rs797909	T	C	T	C	0.0202732	-0.0161029	0.348972	0.026071	0.536803	SCC UKB males	TRUE	reported	textfile	0.00394361	pattern baldness (males)	TRUE	1.36806e-07	p<1e-5 in independent subset
rs800887	A	G	A	G	0.023828	-0.0185929	0.5487	0.0248755	0.454798	SCC UKB males	TRUE	reported	textfile	0.00379401	pattern baldness (males)	TRUE	1.68823e-10	p<1e-5 in independent subset
rs8019453	C	T	C	T	0.0269796	-0.000402268	0.848635	0.0347053	0.990752	SCC UKB males	TRUE	reported	textfile	0.00526983	pattern baldness (males)	TRUE	1.53065e-07	p<1e-5 in independent subset
rs8021385	G	A	G	A	-0.0168165	0.00548085	0.445943	0.0247949	0.825055	SCC UKB males	TRUE	reported	textfile	0.00380101	pattern baldness (males)	TRUE	4.83959e-06	p<1e-5 in independent subset
rs80293268	G	C	G	C	-0.0663407	-0.0436369	0.952288	0.0606682	0.471974	SCC UKB males	TRUE	reported	textfile	0.00921112	pattern baldness (males)	TRUE	2.96156e-13	p<1e-5 in independent subset
rs8039305	T	C	T	C	-0.0195709	0.00521509	0.523162	0.0248388	0.833701	SCC UKB males	TRUE	reported	textfile	0.003791	pattern baldness (males)	TRUE	1.2186e-07	p<1e-5 in independent subset
rs804193	C	T	C	T	-0.0487138	0.0335811	0.95707	0.0620132	0.588153	SCC UKB males	TRUE	reported	textfile	0.00935018	pattern baldness (males)	TRUE	9.4455e-08	p<1e-5 in independent subset
rs8062252	G	A	G	A	0.0139468	0.0485375	0.64876	0.0259793	0.061718	SCC UKB males	TRUE	reported	textfile	0.00397989	pattern baldness (males)	TRUE	0.000228889	otherwise
rs8083006	C	T	C	T	0.0585923	0.0110364	0.721925	0.027463	0.687785	SCC UKB males	TRUE	reported	textfile	0.0042181	pattern baldness (males)	TRUE	3.60708e-44	p<1e-5 in independent subset
rs8095040	G	T	G	T	-0.069818	-0.0276619	0.930482	0.0490823	0.573038	SCC UKB males	TRUE	reported	textfile	0.00748131	pattern baldness (males)	TRUE	5.17878e-21	p<1e-5 in independent subset
rs842824	A	G	A	G	-0.0100521	-0.0169317	0.122157	0.0379836	0.655769	SCC UKB males	TRUE	reported	textfile	0.0057537	pattern baldness (males)	TRUE	0.0403128	otherwise
rs849523	G	A	G	A	-0.0188146	-0.0321707	0.740766	0.0286863	0.262089	SCC UKB males	TRUE	reported	textfile	0.00434334	pattern baldness (males)	TRUE	7.39384e-06	p<1e-5 in independent subset
rs855250	A	C	A	C	-0.0657038	0.0489715	0.851994	0.0348646	0.160135	SCC UKB males	TRUE	reported	textfile	0.00530602	pattern baldness (males)	TRUE	1.61764e-35	p<1e-5 in independent subset
rs869457	C	T	C	T	0.0183484	-0.0167836	0.681644	0.026677	0.529255	SCC UKB males	TRUE	reported	textfile	0.0040709	pattern baldness (males)	TRUE	3.28429e-06	p<1e-5 in independent subset
rs886286	A	G	A	G	-0.0192691	-0.000727132	0.809528	0.0316318	0.98166	SCC UKB males	TRUE	reported	textfile	0.00477585	pattern baldness (males)	TRUE	2.73366e-05	otherwise
rs88943	T	C	T	C	-0.0298396	-0.0569245	0.390245	0.0254	0.0250184	SCC UKB males	TRUE	reported	textfile	0.00386719	pattern baldness (males)	TRUE	5.99746e-15	p<1e-5 in independent subset
rs899153	C	G	C	G	-0.0125632	0.0445415	0.555311	0.0249027	0.0736757	SCC UKB males	TRUE	reported	textfile	0.0037667	pattern baldness (males)	TRUE	0.000425986	otherwise
rs904882	A	G	A	G	0.0223457	-0.0465707	0.0984671	0.0412995	0.259474	SCC UKB males	TRUE	reported	textfile	0.00637465	pattern baldness (males)	TRUE	0.000227961	otherwise
rs905487	T	C	T	C	0.0172745	0.0245079	0.501314	0.0248195	0.323424	SCC UKB males	TRUE	reported	textfile	0.00376124	pattern baldness (males)	TRUE	2.18703e-06	p<1e-5 in independent subset
rs9300169	A	G	A	G	0.0513805	0.00478239	0.264746	0.0280698	0.864715	SCC UKB males	TRUE	reported	textfile	0.00426256	pattern baldness (males)	TRUE	9.24854e-34	p<1e-5 in independent subset
rs930847	G	T	G	T	0.0208452	0.00883605	0.232934	0.0295012	0.764547	SCC UKB males	TRUE	reported	textfile	0.00448624	pattern baldness (males)	TRUE	1.68828e-06	p<1e-5 in independent subset
rs9315846	C	T	C	T	0.0182427	-0.034345	0.643545	0.0258732	0.184366	SCC UKB males	TRUE	reported	textfile	0.003927	pattern baldness (males)	TRUE	1.69664e-06	p<1e-5 in independent subset
rs9323514	C	T	C	T	0.0203396	-0.0394264	0.482544	0.0247463	0.11111	SCC UKB males	TRUE	reported	textfile	0.00380138	pattern baldness (males)	TRUE	4.38356e-08	p<1e-5 in independent subset
rs9328050	A	C	A	C	-0.0200238	0.0563123	0.742157	0.0284646	0.0478917	SCC UKB males	TRUE	reported	textfile	0.00430835	pattern baldness (males)	TRUE	1.67851e-06	p<1e-5 in independent subset
rs9330813	G	A	G	A	0.0166927	-0.0128215	0.684434	0.0265595	0.629277	SCC UKB males	TRUE	reported	textfile	0.00406669	pattern baldness (males)	TRUE	2.02386e-05	otherwise
rs9357362	A	G	A	G	0.0198932	-0.00651279	0.701761	0.0273701	0.811918	SCC UKB males	TRUE	reported	textfile	0.00417294	pattern baldness (males)	TRUE	9.34063e-07	p<1e-5 in independent subset
rs9367926	C	G	C	G	-0.0220378	-0.0119516	0.826772	0.0328561	0.716041	SCC UKB males	TRUE	reported	textfile	0.00498618	pattern baldness (males)	TRUE	4.94016e-06	p<1e-5 in independent subset
rs9376959	C	T	C	T	0.0214294	0.0212391	0.854963	0.0351003	0.545113	SCC UKB males	TRUE	reported	textfile	0.00533219	pattern baldness (males)	TRUE	2.92385e-05	otherwise
rs9388030	T	C	T	C	-0.0139676	0.0247573	0.757603	0.0289629	0.392665	SCC UKB males	TRUE	reported	textfile	0.00437632	pattern baldness (males)	TRUE	0.000707359	otherwise
rs9398070	C	T	C	T	-0.0275341	0.00303595	0.609472	0.0252877	0.904439	SCC UKB males	TRUE	reported	textfile	0.00385929	pattern baldness (males)	TRUE	4.85702e-13	p<1e-5 in independent subset
rs9401864	C	A	C	A	-0.0231121	-0.0028677	0.681657	0.0265201	0.91389	SCC UKB males	TRUE	reported	textfile	0.00403905	pattern baldness (males)	TRUE	5.25884e-09	p<1e-5 in independent subset
rs9466169	A	G	A	G	-0.019476	0.0288682	0.840384	0.0336288	0.390651	SCC UKB males	TRUE	reported	textfile	0.00511051	pattern baldness (males)	TRUE	6.92113e-05	otherwise
rs9472322	T	C	T	C	0.0341021	0.0549409	0.80403	0.0311048	0.0773432	SCC UKB males	TRUE	reported	textfile	0.00473483	pattern baldness (males)	TRUE	2.95827e-13	p<1e-5 in independent subset
rs9530136	C	T	C	T	-0.0157037	0.0407151	0.567017	0.0248813	0.101762	SCC UKB males	TRUE	reported	textfile	0.0038006	pattern baldness (males)	TRUE	1.79888e-05	otherwise
rs9559775	G	A	G	A	-0.0289037	-0.0242711	0.928652	0.0477754	0.611437	SCC UKB males	TRUE	reported	textfile	0.00734422	pattern baldness (males)	TRUE	4.14995e-05	otherwise
rs9619753	G	A	G	A	-0.01503	0.0267666	0.757858	0.0289502	0.355187	SCC UKB males	TRUE	reported	textfile	0.00442492	pattern baldness (males)	TRUE	0.000341054	otherwise
rs9659323	A	G	A	G	0.0379891	0.0266911	0.559087	0.0249093	0.283931	SCC UKB males	TRUE	reported	textfile	0.00375292	pattern baldness (males)	TRUE	2.19428e-24	p<1e-5 in independent subset
rs9691699	G	C	G	C	-0.0505132	0.0246737	0.542095	0.0249053	0.32183	SCC UKB males	TRUE	reported	textfile	0.0037825	pattern baldness (males)	TRUE	5.5791e-41	p<1e-5 in independent subset
rs9693214	G	T	G	T	0.024986	0.0179658	0.561016	0.0249417	0.471333	SCC UKB males	TRUE	reported	textfile	0.00379491	pattern baldness (males)	TRUE	2.28852e-11	p<1e-5 in independent subset
rs969996	C	T	C	T	-0.0227828	0.0166978	0.794623	0.0306283	0.585633	SCC UKB males	TRUE	reported	textfile	0.00467534	pattern baldness (males)	TRUE	5.4966e-07	p<1e-5 in independent subset
rs9846246	G	A	G	A	0.0326621	0.0277727	0.406748	0.0248083	0.26293	SCC UKB males	TRUE	reported	textfile	0.00378877	pattern baldness (males)	TRUE	3.32538e-18	p<1e-5 in independent subset
rs986358	G	C	G	C	-0.0177492	-0.0434942	0.62851	0.0256291	0.0896851	SCC UKB males	TRUE	reported	textfile	0.0039033	pattern baldness (males)	TRUE	2.71784e-06	p<1e-5 in independent subset
rs9896243	C	G	C	G	0.0764318	0.030213	0.784581	0.0299948	0.313803	SCC UKB males	TRUE	reported	textfile	0.00457785	pattern baldness (males)	TRUE	7.00714e-63	p<1e-5 in independent subset
rs9896363	C	T	C	T	0.0301699	0.00943394	0.933543	0.0500741	0.850563	SCC UKB males	TRUE	reported	textfile	0.00758247	pattern baldness (males)	TRUE	3.46172e-05	otherwise
rs993925	C	T	C	T	0.0185741	-0.0290007	0.64847	0.0258088	0.26115	SCC UKB males	TRUE	reported	textfile	0.00391128	pattern baldness (males)	TRUE	1.02286e-06	p<1e-5 in independent subset

## Sheet: Fig2_bcc_metadata
SNP	effect_allele.exposure	other_allele.exposure	effect_allele.outcome	other_allele.outcome	beta.exposure	beta.outcome	eaf.exposure	se.outcome	pval.outcome	outcome	mr_keep.outcome	pval_origin.outcome	data_source.outcome	se.exposure	exposure	mr_keep.exposure	pval.exposure	Instrument	outlier
rs10017927	G	C	G	C	-0.0210651	-0.0313232	0.328096	0.0163583	0.0555148	BCC UKB males	TRUE	reported	textfile	0.00403195	pattern baldness (males)	TRUE	8.72924e-08	p<1e-5 in independent subset
rs10061008	G	A	G	A	-0.0128485	-0.0224867	0.649171	0.0160866	0.162157	BCC UKB males	TRUE	reported	textfile	0.0039622	pattern baldness (males)	TRUE	0.00059187	otherwise
rs10113739	T	C	T	C	0.022807	-0.0157663	0.442903	0.0153327	0.303819	BCC UKB males	TRUE	reported	textfile	0.00379642	pattern baldness (males)	TRUE	9.42019e-10	p<1e-5 in independent subset
rs10124220	T	C	T	C	-0.0205456	0.0202631	0.397158	0.0156645	0.195814	BCC UKB males	TRUE	reported	textfile	0.00386694	pattern baldness (males)	TRUE	5.38756e-08	p<1e-5 in independent subset
rs10148309	C	T	C	T	0.0253	0.0266966	0.852109	0.0214701	0.213708	BCC UKB males	TRUE	reported	textfile	0.00534287	pattern baldness (males)	TRUE	1.09375e-06	p<1e-5 in independent subset
rs10152593	C	T	C	T	-0.020763	-0.0172278	0.704271	0.01675	0.303704	BCC UKB males	TRUE	reported	textfile	0.00416515	pattern baldness (males)	TRUE	3.09914e-07	p<1e-5 in independent subset
rs10178562	C	T	C	T	-0.0109014	-0.000381129	0.68618	0.0165653	0.981644	BCC UKB males	TRUE	reported	textfile	0.00402563	pattern baldness (males)	TRUE	0.00338452	otherwise
rs10184550	G	A	G	A	0.0173489	-0.00270045	0.453494	0.0154457	0.861209	BCC UKB males	TRUE	reported	textfile	0.00379992	pattern baldness (males)	TRUE	2.49038e-06	p<1e-5 in independent subset
rs10185460	T	C	T	C	-0.0161506	0.032161	0.328256	0.0162365	0.0476155	BCC UKB males	TRUE	reported	textfile	0.00399249	pattern baldness (males)	TRUE	2.61342e-05	otherwise
rs10186403	G	A	G	A	0.0223943	0.0136611	0.610764	0.0156526	0.382788	BCC UKB males	TRUE	reported	textfile	0.00383544	pattern baldness (males)	TRUE	2.62918e-09	p<1e-5 in independent subset
rs10186950	T	C	T	C	0.0441524	-0.0111998	0.505488	0.0153032	0.464255	BCC UKB males	TRUE	reported	textfile	0.00373954	pattern baldness (males)	TRUE	1.79773e-32	p<1e-5 in independent subset
rs10206999	C	A	C	A	0.0169057	-0.0226289	0.760178	0.0178792	0.205638	BCC UKB males	TRUE	reported	textfile	0.00439792	pattern baldness (males)	TRUE	6.05171e-05	otherwise
rs10214148	G	A	G	A	-0.0207662	-0.000250705	0.583084	0.0154532	0.987056	BCC UKB males	TRUE	reported	textfile	0.00379487	pattern baldness (males)	TRUE	2.2227e-08	p<1e-5 in independent subset
rs10231597	A	C	A	C	-0.0114695	0.0195489	0.607734	0.0156819	0.212548	BCC UKB males	TRUE	reported	textfile	0.0038725	pattern baldness (males)	TRUE	0.00152932	otherwise
rs1026149	A	T	A	T	-0.0179995	-0.00508966	0.746461	0.017536	0.771632	BCC UKB males	TRUE	reported	textfile	0.004308	pattern baldness (males)	TRUE	1.4694e-05	otherwise
rs1037221	G	A	G	A	0.0804707	0.0689042	0.0200481	0.0527427	0.19141	BCC UKB males	TRUE	reported	textfile	0.0133469	pattern baldness (males)	TRUE	8.2403e-10	p<1e-5 in independent subset
rs1041478	A	G	A	G	0.018299	-0.013321	0.580609	0.0154979	0.390045	BCC UKB males	TRUE	reported	textfile	0.00380518	pattern baldness (males)	TRUE	7.58546e-07	p<1e-5 in independent subset
rs10416424	A	G	A	G	0.0127643	0.00785604	0.65439	0.0161371	0.626378	BCC UKB males	TRUE	reported	textfile	0.00399273	pattern baldness (males)	TRUE	0.000694601	otherwise
rs10430530	T	C	T	C	-0.0274203	0.0126376	0.659659	0.0161347	0.433477	BCC UKB males	TRUE	reported	textfile	0.00397944	pattern baldness (males)	TRUE	2.77999e-12	p<1e-5 in independent subset
rs10462383	C	T	C	T	-0.0158927	0.000252946	0.5564	0.0153883	0.986885	BCC UKB males	TRUE	reported	textfile	0.00378772	pattern baldness (males)	TRUE	1.35926e-05	otherwise
rs10469955	T	C	T	C	-0.0294909	0.00985142	0.449825	0.0153479	0.520954	BCC UKB males	TRUE	reported	textfile	0.00377103	pattern baldness (males)	TRUE	2.63314e-15	p<1e-5 in independent subset
rs10502990	T	C	T	C	0.0149549	-0.0052636	0.587744	0.0156376	0.736419	BCC UKB males	TRUE	reported	textfile	0.0038766	pattern baldness (males)	TRUE	5.7221e-05	otherwise
rs1053025	T	C	T	C	0.0127079	0.00936572	0.461168	0.0152983	0.540402	BCC UKB males	TRUE	reported	textfile	0.00375259	pattern baldness (males)	TRUE	0.000354036	otherwise
rs10750171	T	G	T	G	-0.0101325	0.0145836	0.523055	0.0153865	0.343223	BCC UKB males	TRUE	reported	textfile	0.00378628	pattern baldness (males)	TRUE	0.00372411	otherwise
rs10759298	T	G	T	G	-0.0184059	0.00372046	0.449026	0.0153069	0.807961	BCC UKB males	TRUE	reported	textfile	0.00379876	pattern baldness (males)	TRUE	6.32297e-07	p<1e-5 in independent subset
rs10789250	A	G	A	G	-0.0318289	0.00818819	0.43795	0.0154064	0.595086	BCC UKB males	TRUE	reported	textfile	0.00378029	pattern baldness (males)	TRUE	1.88728e-17	p<1e-5 in independent subset
rs10824636	C	T	C	T	0.0148443	-0.0115288	0.427647	0.0155021	0.457064	BCC UKB males	TRUE	reported	textfile	0.00383669	pattern baldness (males)	TRUE	5.46328e-05	otherwise
rs10831912	T	C	T	C	-0.00882627	0.00544437	0.400209	0.0156838	0.728491	BCC UKB males	TRUE	reported	textfile	0.00386407	pattern baldness (males)	TRUE	0.0111802	otherwise
rs10841580	C	T	C	T	0.0165895	0.00829914	0.657114	0.0162706	0.610002	BCC UKB males	TRUE	reported	textfile	0.00401438	pattern baldness (males)	TRUE	1.79405e-05	otherwise
rs10845549	A	G	A	G	-0.0144478	0.0334793	0.609462	0.015675	0.0326919	BCC UKB males	TRUE	reported	textfile	0.00385557	pattern baldness (males)	TRUE	8.93905e-05	otherwise
rs10859567	T	G	T	G	-0.0177987	0.0359048	0.545929	0.0153914	0.0196597	BCC UKB males	TRUE	reported	textfile	0.00380842	pattern baldness (males)	TRUE	1.48046e-06	p<1e-5 in independent subset
rs10861775	A	G	A	G	0.021558	-0.0142026	0.333505	0.0161607	0.37949	BCC UKB males	TRUE	reported	textfile	0.00399057	pattern baldness (males)	TRUE	3.29077e-08	p<1e-5 in independent subset
rs10876307	T	C	T	C	0.0195325	-0.00164141	0.48668	0.0152595	0.914339	BCC UKB males	TRUE	reported	textfile	0.00375576	pattern baldness (males)	TRUE	9.92812e-08	p<1e-5 in independent subset
rs10878639	C	T	C	T	-0.0138066	0.0167017	0.713448	0.0170106	0.326179	BCC UKB males	TRUE	reported	textfile	0.00421245	pattern baldness (males)	TRUE	0.000523524	otherwise
rs10888690	T	C	T	C	0.0345788	-0.0269616	0.593747	0.0155092	0.0821355	BCC UKB males	TRUE	reported	textfile	0.00380819	pattern baldness (males)	TRUE	5.42305e-20	p<1e-5 in independent subset
rs10934270	C	T	C	T	-0.0210647	-0.0100532	0.597023	0.015596	0.519185	BCC UKB males	TRUE	reported	textfile	0.00383244	pattern baldness (males)	TRUE	1.93789e-08	p<1e-5 in independent subset
rs10956486	T	C	T	C	0.0153968	0.0317628	0.681155	0.0163206	0.0516327	BCC UKB males	TRUE	reported	textfile	0.00404345	pattern baldness (males)	TRUE	7.00937e-05	otherwise
rs10981922	T	G	T	G	0.0262621	-0.00868542	0.637682	0.0159161	0.585272	BCC UKB males	TRUE	reported	textfile	0.00393374	pattern baldness (males)	TRUE	1.2268e-11	p<1e-5 in independent subset
rs10988482	T	G	T	G	0.0162379	0.00634654	0.870155	0.0233978	0.786203	BCC UKB males	TRUE	reported	textfile	0.0058097	pattern baldness (males)	TRUE	0.00259528	otherwise
rs11001957	T	C	T	C	0.0294719	-1.83334e-05	0.887716	0.0248531	0.999411	BCC UKB males	TRUE	reported	textfile	0.00611517	pattern baldness (males)	TRUE	7.19688e-07	p<1e-5 in independent subset
rs11037975	C	G	C	G	0.0548524	0.00479502	0.698806	0.0167459	0.774618	BCC UKB males	TRUE	reported	textfile	0.00413531	pattern baldness (males)	TRUE	1.86198e-40	p<1e-5 in independent subset
rs11049231	G	A	G	A	0.0614084	0.0525334	0.957659	0.0386932	0.174562	BCC UKB males	TRUE	reported	textfile	0.00940321	pattern baldness (males)	TRUE	3.27581e-11	p<1e-5 in independent subset
rs11096659	T	C	T	C	-0.0146786	0.00100678	0.661794	0.0161067	0.950159	BCC UKB males	TRUE	reported	textfile	0.00396239	pattern baldness (males)	TRUE	0.000105912	otherwise
rs11123816	G	A	G	A	-0.0148201	0.015681	0.762586	0.0178948	0.380875	BCC UKB males	TRUE	reported	textfile	0.00440483	pattern baldness (males)	TRUE	0.000383397	otherwise
rs11138885	T	C	T	C	-0.0395133	0.0130384	0.920189	0.0278626	0.639818	BCC UKB males	TRUE	reported	textfile	0.00693243	pattern baldness (males)	TRUE	5.99824e-09	p<1e-5 in independent subset
rs11152897	G	C	G	C	0.0375168	0.00791618	0.944763	0.0333186	0.812199	BCC UKB males	TRUE	reported	textfile	0.00822305	pattern baldness (males)	TRUE	2.52867e-06	p<1e-5 in independent subset
rs11170861	T	A	T	A	-0.0137551	0.0315612	0.632472	0.0158803	0.0468736	BCC UKB males	TRUE	reported	textfile	0.00392566	pattern baldness (males)	TRUE	0.000229253	otherwise
rs111814517	C	T	C	T	-0.0198454	0.0200671	0.859651	0.02192	0.359946	BCC UKB males	TRUE	reported	textfile	0.0054014	pattern baldness (males)	TRUE	0.000119335	otherwise
rs111961571	A	G	A	G	0.0405514	0.00306771	0.933839	0.0306459	0.920263	BCC UKB males	TRUE	reported	textfile	0.00756361	pattern baldness (males)	TRUE	4.12939e-08	p<1e-5 in independent subset
rs11205303	T	C	T	C	0.0165983	0.00946473	0.59323	0.0155929	0.543857	BCC UKB males	TRUE	reported	textfile	0.00380711	pattern baldness (males)	TRUE	6.50859e-06	p<1e-5 in independent subset
rs11255599	G	A	G	A	0.0113067	0.0151158	0.84485	0.021271	0.477314	BCC UKB males	TRUE	reported	textfile	0.00518856	pattern baldness (males)	TRUE	0.0146599	otherwise
rs11263432	T	C	T	C	0.0231104	-0.000835206	0.637783	0.015935	0.958199	BCC UKB males	TRUE	reported	textfile	0.00393805	pattern baldness (males)	TRUE	2.19893e-09	p<1e-5 in independent subset
rs112679102	C	T	C	T	-0.0254989	0.0325378	0.932389	0.0306114	0.287813	BCC UKB males	TRUE	reported	textfile	0.00751449	pattern baldness (males)	TRUE	0.000345283	otherwise
rs113017476	G	A	G	A	0.124234	0.0995769	0.960454	0.0398054	0.0123636	BCC UKB males	TRUE	reported	textfile	0.00969095	pattern baldness (males)	TRUE	6.36866e-38	p<1e-5 in independent subset
rs1134941	G	A	G	A	-0.024209	0.0227986	0.589672	0.0155655	0.143006	BCC UKB males	TRUE	reported	textfile	0.0038135	pattern baldness (males)	TRUE	1.08899e-10	p<1e-5 in independent subset
rs113937221	A	G	A	G	-0.0374783	-0.0613707	0.952847	0.0361167	0.0892747	BCC UKB males	TRUE	reported	textfile	0.00897012	pattern baldness (males)	TRUE	1.4696e-05	otherwise
rs114765739	G	A	G	A	-0.0344502	0.000468553	0.950871	0.0348676	0.989278	BCC UKB males	TRUE	reported	textfile	0.00867554	pattern baldness (males)	TRUE	3.57922e-05	otherwise
rs114772483	C	T	C	T	-0.0683094	-0.030379	0.956335	0.0370748	0.41256	BCC UKB males	TRUE	reported	textfile	0.00931204	pattern baldness (males)	TRUE	1.10365e-13	p<1e-5 in independent subset
rs115109046	C	T	C	T	-0.0364992	-0.0436253	0.967812	0.0433581	0.314337	BCC UKB males	TRUE	reported	textfile	0.0106011	pattern baldness (males)	TRUE	0.000287689	otherwise
rs115182912	G	A	G	A	-0.153921	-0.114549	0.975467	0.0511532	0.0251347	BCC UKB males	TRUE	reported	textfile	0.0125569	pattern baldness (males)	TRUE	7.62159e-35	p<1e-5 in independent subset
rs116008080	G	A	G	A	-0.0538236	0.126841	0.975958	0.0511424	0.0131329	BCC UKB males	TRUE	reported	textfile	0.0124352	pattern baldness (males)	TRUE	7.51235e-06	p<1e-5 in independent subset
rs116136222	A	G	A	G	-0.043005	-0.0682599	0.980376	0.0551273	0.215633	BCC UKB males	TRUE	reported	textfile	0.0135039	pattern baldness (males)	TRUE	0.000724682	otherwise
rs116366156	T	C	T	C	0.0507189	-0.0509134	0.977796	0.0521991	0.329377	BCC UKB males	TRUE	reported	textfile	0.0127704	pattern baldness (males)	TRUE	3.5696e-05	otherwise
rs11641753	C	T	C	T	0.0150826	-0.0103888	0.787601	0.018757	0.579671	BCC UKB males	TRUE	reported	textfile	0.00460285	pattern baldness (males)	TRUE	0.000524961	otherwise
rs116490924	G	A	G	A	-0.0434124	-0.0246637	0.967806	0.044328	0.577943	BCC UKB males	TRUE	reported	textfile	0.0106991	pattern baldness (males)	TRUE	2.47925e-05	otherwise
rs11675022	C	A	C	A	0.0175	-0.00215156	0.591483	0.0154931	0.889551	BCC UKB males	TRUE	reported	textfile	0.00381135	pattern baldness (males)	TRUE	2.19984e-06	p<1e-5 in independent subset
rs11684254	C	G	C	G	-0.0739759	-0.00558974	0.656839	0.0160518	0.727666	BCC UKB males	TRUE	reported	textfile	0.00393812	pattern baldness (males)	TRUE	5.04983e-79	p<1e-5 in independent subset
rs11724094	C	A	C	A	0.0133218	-0.00069847	0.628775	0.0158044	0.964749	BCC UKB males	TRUE	reported	textfile	0.00389752	pattern baldness (males)	TRUE	0.000315393	otherwise
rs117538856	G	A	G	A	-0.0472779	-0.00211624	0.949502	0.0346093	0.951242	BCC UKB males	TRUE	reported	textfile	0.00858529	pattern baldness (males)	TRUE	1.82656e-08	p<1e-5 in independent subset
rs11769879	G	A	G	A	0.0163573	0.00195765	0.503345	0.0152781	0.898042	BCC UKB males	TRUE	reported	textfile	0.00376823	pattern baldness (males)	TRUE	7.09681e-06	p<1e-5 in independent subset
rs117737783	G	A	G	A	0.0442144	0.042638	0.918569	0.0290681	0.142421	BCC UKB males	TRUE	reported	textfile	0.00722851	pattern baldness (males)	TRUE	4.77759e-10	p<1e-5 in independent subset
rs117997962	A	G	A	G	0.0483145	-0.0343885	0.97803	0.0525813	0.513108	BCC UKB males	TRUE	reported	textfile	0.0128549	pattern baldness (males)	TRUE	8.54846e-05	otherwise
rs11870606	C	T	C	T	-0.00966612	-0.00176756	0.835411	0.0201983	0.930266	BCC UKB males	TRUE	reported	textfile	0.00501842	pattern baldness (males)	TRUE	0.0270442	otherwise
rs1188074	C	T	C	T	-0.0149595	-0.0133862	0.588871	0.0155098	0.388095	BCC UKB males	TRUE	reported	textfile	0.00383595	pattern baldness (males)	TRUE	4.81329e-05	otherwise
rs11888023	G	C	G	C	0.0289919	0.00483312	0.874299	0.0231989	0.834969	BCC UKB males	TRUE	reported	textfile	0.00566512	pattern baldness (males)	TRUE	1.54712e-07	p<1e-5 in independent subset
rs11923951	T	C	T	C	-0.0247734	-0.0282052	0.906844	0.0263169	0.28383	BCC UKB males	TRUE	reported	textfile	0.00649626	pattern baldness (males)	TRUE	6.851e-05	otherwise
rs11965881	A	G	A	G	-0.0201053	-0.0124782	0.615233	0.0156218	0.424427	BCC UKB males	TRUE	reported	textfile	0.00385691	pattern baldness (males)	TRUE	9.30058e-08	p<1e-5 in independent subset
rs11972823	G	T	G	T	0.0210386	-0.0147546	0.914794	0.0270039	0.584799	BCC UKB males	TRUE	reported	textfile	0.00673482	pattern baldness (males)	TRUE	0.000892492	otherwise
rs12081852	A	C	A	C	-0.0145768	0.00364852	0.569057	0.0153437	0.812046	BCC UKB males	TRUE	reported	textfile	0.00378396	pattern baldness (males)	TRUE	5.85162e-05	otherwise
rs12083887	A	G	A	G	0.0458851	0.00631781	0.402504	0.0155932	0.685357	BCC UKB males	TRUE	reported	textfile	0.00382119	pattern baldness (males)	TRUE	1.61148e-33	p<1e-5 in independent subset
rs12106594	C	T	C	T	-0.0305113	-0.0412166	0.952321	0.0356636	0.247802	BCC UKB males	TRUE	reported	textfile	0.00888744	pattern baldness (males)	TRUE	0.000298382	otherwise
rs12125691	G	T	G	T	-0.0325086	-0.0229561	0.576511	0.0154449	0.137195	BCC UKB males	TRUE	reported	textfile	0.00379863	pattern baldness (males)	TRUE	5.74311e-18	p<1e-5 in independent subset
rs12143237	G	A	G	A	0.029746	0.018821	0.755163	0.0177783	0.28976	BCC UKB males	TRUE	reported	textfile	0.00435762	pattern baldness (males)	TRUE	4.35957e-12	p<1e-5 in independent subset
rs12185725	A	G	A	G	-0.0344037	-0.0120729	0.805298	0.0196092	0.538108	BCC UKB males	TRUE	reported	textfile	0.00478667	pattern baldness (males)	TRUE	3.3019e-13	p<1e-5 in independent subset
rs12203592	C	T	C	T	-0.0852546	-0.36504	0.779514	0.0191419	4.46446e-81	BCC UKB males	TRUE	reported	textfile	0.00465326	pattern baldness (males)	TRUE	2.78887e-75	p<1e-5 in independent subset	rs12203592
rs12206890	C	T	C	T	-0.0589982	-0.0125865	0.562457	0.0153685	0.412798	BCC UKB males	TRUE	reported	textfile	0.00378774	pattern baldness (males)	TRUE	5.29122e-55	p<1e-5 in independent subset
rs12214131	G	A	G	A	-0.036367	-0.0354812	0.634262	0.0158384	0.025078	BCC UKB males	TRUE	reported	textfile	0.00391835	pattern baldness (males)	TRUE	8.37882e-21	p<1e-5 in independent subset
rs12235002	G	A	G	A	0.0351483	-0.0546719	0.228286	0.0181519	0.00259612	BCC UKB males	TRUE	reported	textfile	0.00448321	pattern baldness (males)	TRUE	2.253e-15	p<1e-5 in independent subset
rs12272190	G	A	G	A	-0.015965	0.00245393	0.868718	0.0228865	0.914613	BCC UKB males	TRUE	reported	textfile	0.005654	pattern baldness (males)	TRUE	0.0023739	otherwise
rs12291671	T	C	T	C	-0.0215243	-0.0292367	0.958385	0.0379118	0.440602	BCC UKB males	TRUE	reported	textfile	0.00941743	pattern baldness (males)	TRUE	0.0111394	otherwise
rs12326514	G	C	G	C	0.0130215	-0.012825	0.692384	0.0166735	0.441786	BCC UKB males	TRUE	reported	textfile	0.00412007	pattern baldness (males)	TRUE	0.000787481	otherwise
rs12340775	G	A	G	A	-0.0581638	0.0265526	0.944134	0.0340548	0.435567	BCC UKB males	TRUE	reported	textfile	0.0084701	pattern baldness (males)	TRUE	3.27933e-12	p<1e-5 in independent subset
rs12344562	T	C	T	C	-0.0118405	0.0286746	0.815654	0.0196931	0.145373	BCC UKB males	TRUE	reported	textfile	0.00487135	pattern baldness (males)	TRUE	0.00753608	otherwise
rs12355391	A	C	A	C	0.0129942	-0.00883749	0.56466	0.0154556	0.567458	BCC UKB males	TRUE	reported	textfile	0.00382305	pattern baldness (males)	TRUE	0.000338276	otherwise
rs12360755	C	T	C	T	0.030458	0.0837596	0.954431	0.0363885	0.0213456	BCC UKB males	TRUE	reported	textfile	0.00911951	pattern baldness (males)	TRUE	0.000419084	otherwise
rs12408466	G	T	G	T	0.0127141	0.0130467	0.583506	0.0158029	0.409037	BCC UKB males	TRUE	reported	textfile	0.00386697	pattern baldness (males)	TRUE	0.00050474	otherwise
rs12411196	C	A	C	A	-0.0201075	-0.00732013	0.797066	0.0190168	0.70029	BCC UKB males	TRUE	reported	textfile	0.00466504	pattern baldness (males)	TRUE	8.15341e-06	p<1e-5 in independent subset
rs12440453	C	T	C	T	0.0174005	-0.00990887	0.672479	0.0162635	0.542345	BCC UKB males	TRUE	reported	textfile	0.00403855	pattern baldness (males)	TRUE	8.21453e-06	p<1e-5 in independent subset
rs12457893	A	C	A	C	-0.0291727	-0.0171534	0.544353	0.0154184	0.265913	BCC UKB males	TRUE	reported	textfile	0.00382843	pattern baldness (males)	TRUE	1.26822e-14	p<1e-5 in independent subset
rs12548670	G	A	G	A	-0.0203339	0.0130053	0.674623	0.0163738	0.427037	BCC UKB males	TRUE	reported	textfile	0.00404847	pattern baldness (males)	TRUE	2.54865e-07	p<1e-5 in independent subset
rs12563029	G	T	G	T	-0.0349503	-0.0134315	0.895904	0.0250655	0.592059	BCC UKB males	TRUE	reported	textfile	0.0061105	pattern baldness (males)	TRUE	5.33524e-09	p<1e-5 in independent subset
rs12598376	C	T	C	T	-0.0221578	-0.00045129	0.371826	0.0158025	0.977217	BCC UKB males	TRUE	reported	textfile	0.00391421	pattern baldness (males)	TRUE	7.53076e-09	p<1e-5 in independent subset
rs12603865	C	G	C	G	-0.070463	0.0103811	0.949698	0.0352408	0.768318	BCC UKB males	TRUE	reported	textfile	0.00866049	pattern baldness (males)	TRUE	2.04032e-16	p<1e-5 in independent subset
rs12683020	A	G	A	G	0.0171195	-0.00189134	0.77348	0.018334	0.917835	BCC UKB males	TRUE	reported	textfile	0.00450392	pattern baldness (males)	TRUE	7.20502e-05	otherwise
rs12702262	G	C	G	C	-0.0438184	0.00357964	0.768884	0.0180895	0.843135	BCC UKB males	TRUE	reported	textfile	0.00446366	pattern baldness (males)	TRUE	4.77092e-23	p<1e-5 in independent subset
rs1271309	A	G	A	G	-0.0233857	0.0125523	0.162821	0.0206736	0.54374	BCC UKB males	TRUE	reported	textfile	0.00511335	pattern baldness (males)	TRUE	2.39868e-06	p<1e-5 in independent subset
rs12713276	C	T	C	T	-0.0163116	-0.0169402	0.807309	0.0193461	0.381227	BCC UKB males	TRUE	reported	textfile	0.00474493	pattern baldness (males)	TRUE	0.000293349	otherwise
rs12723643	G	A	G	A	-0.021451	0.00525335	0.378795	0.015674	0.737502	BCC UKB males	TRUE	reported	textfile	0.00385705	pattern baldness (males)	TRUE	1.3373e-08	p<1e-5 in independent subset
rs12737245	C	A	C	A	0.0531958	0.0183126	0.677864	0.0163178	0.261759	BCC UKB males	TRUE	reported	textfile	0.00399591	pattern baldness (males)	TRUE	9.78277e-41	p<1e-5 in independent subset
rs12793392	C	T	C	T	-0.0109637	-0.0296319	0.43543	0.0154303	0.0548102	BCC UKB males	TRUE	reported	textfile	0.00380273	pattern baldness (males)	TRUE	0.00196883	otherwise
rs12825098	G	A	G	A	-0.0473889	-0.0311113	0.953145	0.0357257	0.383843	BCC UKB males	TRUE	reported	textfile	0.00889173	pattern baldness (males)	TRUE	4.92288e-08	p<1e-5 in independent subset
rs12951993	A	G	A	G	0.0167028	-0.000454455	0.422436	0.0154187	0.976486	BCC UKB males	TRUE	reported	textfile	0.00381651	pattern baldness (males)	TRUE	6.03114e-06	p<1e-5 in independent subset
rs12961565	T	C	T	C	0.0334731	-0.020518	0.907513	0.0261869	0.43332	BCC UKB males	TRUE	reported	textfile	0.00651746	pattern baldness (males)	TRUE	1.4039e-07	p<1e-5 in independent subset
rs12969846	G	C	G	C	0.0138899	0.0124813	0.657689	0.0160031	0.435429	BCC UKB males	TRUE	reported	textfile	0.00398783	pattern baldness (males)	TRUE	0.000247847	otherwise
rs13022414	C	A	C	A	-0.0347233	-0.0120769	0.753729	0.0179085	0.500078	BCC UKB males	TRUE	reported	textfile	0.00437112	pattern baldness (males)	TRUE	9.80404e-16	p<1e-5 in independent subset
rs13037922	C	T	C	T	-0.0415428	0.0146853	0.206108	0.0190258	0.440195	BCC UKB males	TRUE	reported	textfile	0.0047123	pattern baldness (males)	TRUE	5.94048e-19	p<1e-5 in independent subset
rs13085137	C	A	C	A	0.0164816	0.0394407	0.166574	0.0207383	0.0571935	BCC UKB males	TRUE	reported	textfile	0.00504534	pattern baldness (males)	TRUE	0.000544049	otherwise
rs13107325	C	T	C	T	0.0403656	-0.0918677	0.924153	0.028868	0.00146093	BCC UKB males	TRUE	reported	textfile	0.00712663	pattern baldness (males)	TRUE	7.392e-09	p<1e-5 in independent subset
rs13133488	G	A	G	A	0.0144892	-0.000319388	0.728543	0.0171791	0.985167	BCC UKB males	TRUE	reported	textfile	0.00422019	pattern baldness (males)	TRUE	0.000298135	otherwise
rs13178677	T	C	T	C	0.0230479	0.0154657	0.502256	0.0152442	0.310329	BCC UKB males	TRUE	reported	textfile	0.00377023	pattern baldness (males)	TRUE	4.88484e-10	p<1e-5 in independent subset
rs13231656	A	G	A	G	0.0195413	0.0285952	0.78535	0.0186427	0.125066	BCC UKB males	TRUE	reported	textfile	0.00459325	pattern baldness (males)	TRUE	1.04828e-05	otherwise
rs13259359	A	G	A	G	0.0101054	0.0118545	0.718551	0.0170417	0.486669	BCC UKB males	TRUE	reported	textfile	0.00419434	pattern baldness (males)	TRUE	0.0079917	otherwise
rs13272328	T	C	T	C	-0.0171036	-0.0123311	0.350727	0.0160592	0.442574	BCC UKB males	TRUE	reported	textfile	0.00395022	pattern baldness (males)	TRUE	7.46278e-06	p<1e-5 in independent subset
rs13434277	A	G	A	G	-0.0127454	0.0110108	0.612118	0.015751	0.484517	BCC UKB males	TRUE	reported	textfile	0.00387519	pattern baldness (males)	TRUE	0.000502766	otherwise
rs1345417	C	G	C	G	0.0201017	0.0133423	0.401208	0.0158031	0.39851	BCC UKB males	TRUE	reported	textfile	0.00389347	pattern baldness (males)	TRUE	1.21559e-07	p<1e-5 in independent subset
rs138232196	G	C	G	C	-0.0264438	0.0122001	0.771646	0.0181423	0.501286	BCC UKB males	TRUE	reported	textfile	0.0044715	pattern baldness (males)	TRUE	1.67097e-09	p<1e-5 in independent subset
rs138644877	C	T	C	T	-0.0566116	0.0622073	0.974792	0.049606	0.209832	BCC UKB males	TRUE	reported	textfile	0.0121939	pattern baldness (males)	TRUE	1.72012e-06	p<1e-5 in independent subset
rs1396609	A	G	A	G	-0.0173208	-0.030006	0.689134	0.0165561	0.0699265	BCC UKB males	TRUE	reported	textfile	0.00407852	pattern baldness (males)	TRUE	1.08406e-05	otherwise
rs140613174	C	T	C	T	0.0543128	-0.00534554	0.958404	0.0398063	0.893174	BCC UKB males	TRUE	reported	textfile	0.00981138	pattern baldness (males)	TRUE	1.54999e-08	p<1e-5 in independent subset
rs141379129	T	C	T	C	0.059562	-0.0688027	0.960946	0.0398017	0.0838739	BCC UKB males	TRUE	reported	textfile	0.00991385	pattern baldness (males)	TRUE	9.39369e-10	p<1e-5 in independent subset
rs141936646	C	T	C	T	-0.0694002	0.0524449	0.974242	0.0496781	0.291107	BCC UKB males	TRUE	reported	textfile	0.0122452	pattern baldness (males)	TRUE	7.24298e-09	p<1e-5 in independent subset
rs142393141	G	C	G	C	0.0729925	-0.057386	0.985998	0.0685524	0.40253	BCC UKB males	TRUE	reported	textfile	0.0173789	pattern baldness (males)	TRUE	1.3342e-05	otherwise
rs143353512	G	A	G	A	-0.0828438	-0.0736023	0.962959	0.040116	0.0665444	BCC UKB males	TRUE	reported	textfile	0.00995538	pattern baldness (males)	TRUE	4.34246e-17	p<1e-5 in independent subset
rs1460510	C	T	C	T	0.018089	-0.044686	0.725663	0.0170863	0.00891468	BCC UKB males	TRUE	reported	textfile	0.00422126	pattern baldness (males)	TRUE	9.12819e-06	p<1e-5 in independent subset
rs146206119	G	A	G	A	0.0255782	0.0150368	0.894018	0.0247987	0.54428	BCC UKB males	TRUE	reported	textfile	0.00612844	pattern baldness (males)	TRUE	1.49854e-05	otherwise
rs146581216	T	C	T	C	0.031109	-0.000425272	0.93773	0.0318736	0.989355	BCC UKB males	TRUE	reported	textfile	0.00775244	pattern baldness (males)	TRUE	3.00012e-05	otherwise
rs147470033	G	A	G	A	-0.0287357	-0.0128566	0.971448	0.0464765	0.782068	BCC UKB males	TRUE	reported	textfile	0.0114194	pattern baldness (males)	TRUE	0.00592814	otherwise
rs147558170	C	T	C	T	0.031649	0.0838695	0.965565	0.0419614	0.0456375	BCC UKB males	TRUE	reported	textfile	0.010275	pattern baldness (males)	TRUE	0.00103433	otherwise
rs1494946	T	A	T	A	0.0155752	-0.00217458	0.534784	0.0153634	0.887441	BCC UKB males	TRUE	reported	textfile	0.00379033	pattern baldness (males)	TRUE	1.98522e-05	otherwise
rs150962800	C	T	C	T	0.0620807	-0.0280372	0.973034	0.0479148	0.558449	BCC UKB males	TRUE	reported	textfile	0.0116443	pattern baldness (males)	TRUE	4.87228e-08	p<1e-5 in independent subset
rs150985681	G	A	G	A	-0.0387045	0.062716	0.974324	0.0481562	0.192799	BCC UKB males	TRUE	reported	textfile	0.0119547	pattern baldness (males)	TRUE	0.000602705	otherwise
rs1521879	G	A	G	A	0.0346834	0.010822	0.194312	0.0192723	0.574437	BCC UKB males	TRUE	reported	textfile	0.00473774	pattern baldness (males)	TRUE	1.23374e-13	p<1e-5 in independent subset
rs1685679	T	C	T	C	-0.0188088	-0.0284672	0.441368	0.0153962	0.064462	BCC UKB males	TRUE	reported	textfile	0.00379008	pattern baldness (males)	TRUE	3.47708e-07	p<1e-5 in independent subset
rs17025388	T	G	T	G	-0.0487503	0.0283013	0.964196	0.0414703	0.494956	BCC UKB males	TRUE	reported	textfile	0.0101949	pattern baldness (males)	TRUE	8.68524e-07	p<1e-5 in independent subset
rs17037148	C	T	C	T	0.053501	-0.0270777	0.925262	0.0287992	0.347103	BCC UKB males	TRUE	reported	textfile	0.00715158	pattern baldness (males)	TRUE	3.68784e-14	p<1e-5 in independent subset
rs17224527	T	A	T	A	0.0185648	0.0155394	0.669006	0.0162739	0.339648	BCC UKB males	TRUE	reported	textfile	0.00399599	pattern baldness (males)	TRUE	1.69333e-06	p<1e-5 in independent subset
rs17241253	T	C	T	C	-0.0340924	-0.0351428	0.809146	0.0194913	0.0713883	BCC UKB males	TRUE	reported	textfile	0.00481491	pattern baldness (males)	TRUE	7.17714e-13	p<1e-5 in independent subset
rs17265513	T	C	T	C	0.0469805	0.0346685	0.800954	0.0191163	0.0697464	BCC UKB males	TRUE	reported	textfile	0.00470967	pattern baldness (males)	TRUE	9.77279e-24	p<1e-5 in independent subset
rs1733726	C	A	C	A	0.0197282	0.0423002	0.210333	0.0186154	0.0230672	BCC UKB males	TRUE	reported	textfile	0.00462418	pattern baldness (males)	TRUE	9.93649e-06	p<1e-5 in independent subset
rs1741318	G	A	G	A	0.0209592	0.0144418	0.602779	0.015682	0.357095	BCC UKB males	TRUE	reported	textfile	0.00386633	pattern baldness (males)	TRUE	2.96408e-08	p<1e-5 in independent subset
rs17424286	G	T	G	T	-0.0294542	-0.00927707	0.645376	0.0160009	0.562061	BCC UKB males	TRUE	reported	textfile	0.0039293	pattern baldness (males)	TRUE	3.28867e-14	p<1e-5 in independent subset
rs174592	A	G	A	G	0.0243156	0.0340715	0.626104	0.0157582	0.0306073	BCC UKB males	TRUE	reported	textfile	0.00390289	pattern baldness (males)	TRUE	2.32991e-10	p<1e-5 in independent subset
rs17479393	A	T	A	T	-0.034428	0.0569278	0.749909	0.0176335	0.00124486	BCC UKB males	TRUE	reported	textfile	0.00433034	pattern baldness (males)	TRUE	9.29439e-16	p<1e-5 in independent subset
rs17523609	C	T	C	T	-0.0159326	-0.00117553	0.464237	0.0153627	0.939006	BCC UKB males	TRUE	reported	textfile	0.0038058	pattern baldness (males)	TRUE	1.41707e-05	otherwise
rs17753384	A	G	A	G	0.0521394	-0.0304146	0.961425	0.0393433	0.439489	BCC UKB males	TRUE	reported	textfile	0.00975952	pattern baldness (males)	TRUE	4.58583e-08	p<1e-5 in independent subset
rs1780355	A	G	A	G	-0.0146632	-0.00689745	0.52052	0.015307	0.652272	BCC UKB males	TRUE	reported	textfile	0.00375483	pattern baldness (males)	TRUE	4.70821e-05	otherwise
rs17833789	C	A	C	A	-0.0448713	-0.0110272	0.551034	0.0153711	0.473129	BCC UKB males	TRUE	reported	textfile	0.00379814	pattern baldness (males)	TRUE	1.6519e-32	p<1e-5 in independent subset
rs17834563	T	C	T	C	0.0222037	0.0117698	0.651029	0.0160173	0.462451	BCC UKB males	TRUE	reported	textfile	0.00394928	pattern baldness (males)	TRUE	9.42624e-09	p<1e-5 in independent subset
rs1800176	C	T	C	T	0.0163959	0.013956	0.689098	0.0164382	0.395883	BCC UKB males	TRUE	reported	textfile	0.00407671	pattern baldness (males)	TRUE	2.88719e-05	otherwise
rs1805007	C	T	C	T	-0.0309543	-0.314452	0.896403	0.0250865	4.82202e-36	BCC UKB males	TRUE	reported	textfile	0.0061768	pattern baldness (males)	TRUE	2.70204e-07	p<1e-5 in independent subset	rs1805007
rs1888140	C	T	C	T	-0.0158227	-0.00645904	0.722828	0.0172479	0.708045	BCC UKB males	TRUE	reported	textfile	0.00427216	pattern baldness (males)	TRUE	0.000106248	otherwise
rs1907352	G	C	G	C	0.0453471	0.0129419	0.55273	0.0153654	0.399634	BCC UKB males	TRUE	reported	textfile	0.00377915	pattern baldness (males)	TRUE	1.79188e-33	p<1e-5 in independent subset
rs1951742	A	C	A	C	0.0182574	0.00876703	0.208549	0.0188713	0.642239	BCC UKB males	TRUE	reported	textfile	0.00464204	pattern baldness (males)	TRUE	4.19365e-05	otherwise
rs1996020	A	C	A	C	0.0265348	-0.00315724	0.847622	0.0211016	0.881064	BCC UKB males	TRUE	reported	textfile	0.00523436	pattern baldness (males)	TRUE	1.99589e-07	p<1e-5 in independent subset
rs1998697	G	A	G	A	0.0164943	0.00786401	0.806664	0.019254	0.682954	BCC UKB males	TRUE	reported	textfile	0.0047905	pattern baldness (males)	TRUE	0.000287515	otherwise
rs2031998	G	C	G	C	-0.0246942	-0.0394032	0.80438	0.0193159	0.0413565	BCC UKB males	TRUE	reported	textfile	0.00478242	pattern baldness (males)	TRUE	1.21164e-07	p<1e-5 in independent subset
rs2052546	G	T	G	T	0.0118897	0.00379394	0.67448	0.0163628	0.816644	BCC UKB males	TRUE	reported	textfile	0.00403586	pattern baldness (males)	TRUE	0.00160949	otherwise
rs2055040	T	C	T	C	-0.0213044	-0.00856226	0.272917	0.0171159	0.616899	BCC UKB males	TRUE	reported	textfile	0.00420797	pattern baldness (males)	TRUE	2.06497e-07	p<1e-5 in independent subset
rs2060285	C	A	C	A	-0.0189419	-0.00275486	0.673803	0.0162918	0.865722	BCC UKB males	TRUE	reported	textfile	0.0040245	pattern baldness (males)	TRUE	1.25912e-06	p<1e-5 in independent subset
rs206947	A	G	A	G	0.0178524	0.0358682	0.21852	0.0183926	0.0511585	BCC UKB males	TRUE	reported	textfile	0.0045631	pattern baldness (males)	TRUE	4.5703e-05	otherwise
rs2071047	G	A	G	A	0.0180618	0.000944628	0.591019	0.0155904	0.951685	BCC UKB males	TRUE	reported	textfile	0.00384445	pattern baldness (males)	TRUE	1.31265e-06	p<1e-5 in independent subset
rs2071305	A	C	A	C	-0.0169027	-0.0519304	0.693805	0.0169422	0.00217555	BCC UKB males	TRUE	reported	textfile	0.00416433	pattern baldness (males)	TRUE	2.46497e-05	otherwise
rs2072304	A	G	A	G	0.0165515	0.015703	0.81589	0.0197453	0.426452	BCC UKB males	TRUE	reported	textfile	0.00488392	pattern baldness (males)	TRUE	0.000350768	otherwise
rs2074189	G	T	G	T	0.0125862	0.0125928	0.496883	0.0152897	0.410159	BCC UKB males	TRUE	reported	textfile	0.00377856	pattern baldness (males)	TRUE	0.000432748	otherwise
rs2074585	G	A	G	A	0.0295088	-0.00924777	0.486569	0.0152698	0.544764	BCC UKB males	TRUE	reported	textfile	0.00376414	pattern baldness (males)	TRUE	2.26256e-15	p<1e-5 in independent subset
rs2191828	C	G	C	G	-0.0265001	0.0134842	0.104314	0.0247167	0.585376	BCC UKB males	TRUE	reported	textfile	0.00615844	pattern baldness (males)	TRUE	8.42299e-06	p<1e-5 in independent subset
rs2252397	G	A	G	A	-0.0249591	-0.000303393	0.564525	0.0153741	0.984256	BCC UKB males	TRUE	reported	textfile	0.00379032	pattern baldness (males)	TRUE	2.27506e-11	p<1e-5 in independent subset
rs225847	T	C	T	C	0.0248053	-0.0192821	0.210865	0.0187252	0.303132	BCC UKB males	TRUE	reported	textfile	0.00461936	pattern baldness (males)	TRUE	3.93997e-08	p<1e-5 in independent subset
rs226009	A	G	A	G	0.0240692	0.0245124	0.338226	0.0161319	0.128637	BCC UKB males	TRUE	reported	textfile	0.00398726	pattern baldness (males)	TRUE	7.87335e-10	p<1e-5 in independent subset
rs2291140	T	C	T	C	-0.0257315	-0.0115112	0.809034	0.0193126	0.551143	BCC UKB males	TRUE	reported	textfile	0.00479129	pattern baldness (males)	TRUE	3.92649e-08	p<1e-5 in independent subset
rs2299066	G	A	G	A	-0.012017	0.0216684	0.388582	0.0156738	0.16683	BCC UKB males	TRUE	reported	textfile	0.00385286	pattern baldness (males)	TRUE	0.000907386	otherwise
rs2326451	A	T	A	T	0.0436421	0.0601829	0.551981	0.015328	8.62506e-05	BCC UKB males	TRUE	reported	textfile	0.0037747	pattern baldness (males)	TRUE	3.21953e-31	p<1e-5 in independent subset
rs2328795	T	C	T	C	-0.00899794	0.0010513	0.7869	0.0186679	0.95509	BCC UKB males	TRUE	reported	textfile	0.00458642	pattern baldness (males)	TRUE	0.0248891	otherwise
rs2337699	C	T	C	T	-0.018703	0.00327357	0.4725	0.0153409	0.831024	BCC UKB males	TRUE	reported	textfile	0.00375916	pattern baldness (males)	TRUE	3.2571e-07	p<1e-5 in independent subset
rs2359714	C	T	C	T	-0.0339417	-0.0228381	0.46842	0.0154088	0.138303	BCC UKB males	TRUE	reported	textfile	0.0037896	pattern baldness (males)	TRUE	1.67515e-19	p<1e-5 in independent subset
rs2377104	T	G	T	G	0.0112468	0.00781648	0.477002	0.0153428	0.610431	BCC UKB males	TRUE	reported	textfile	0.00378112	pattern baldness (males)	TRUE	0.00146751	otherwise
rs2428247	C	T	C	T	-0.0178504	-0.00578743	0.586954	0.0155728	0.710163	BCC UKB males	TRUE	reported	textfile	0.0038392	pattern baldness (males)	TRUE	1.66362e-06	p<1e-5 in independent subset
rs2436396	A	G	A	G	-0.0171308	-0.046797	0.299213	0.0167356	0.00516994	BCC UKB males	TRUE	reported	textfile	0.00411945	pattern baldness (males)	TRUE	1.60161e-05	otherwise
rs246180	C	A	C	A	0.0332419	-0.0141945	0.673631	0.0163383	0.384963	BCC UKB males	TRUE	reported	textfile	0.0040365	pattern baldness (males)	TRUE	8.95334e-17	p<1e-5 in independent subset
rs2529703	G	A	G	A	-0.0246982	-0.021919	0.582959	0.0154793	0.156771	BCC UKB males	TRUE	reported	textfile	0.00382809	pattern baldness (males)	TRUE	5.52524e-11	p<1e-5 in independent subset
rs2595514	A	T	A	T	0.00832694	-0.00300956	0.380943	0.0157488	0.848449	BCC UKB males	TRUE	reported	textfile	0.00385784	pattern baldness (males)	TRUE	0.0154466	otherwise
rs2616534	C	A	C	A	0.0296842	-0.0327027	0.197538	0.0191865	0.088294	BCC UKB males	TRUE	reported	textfile	0.00471763	pattern baldness (males)	TRUE	1.56514e-10	p<1e-5 in independent subset
rs2646416	C	T	C	T	-0.0103796	0.000827663	0.528843	0.0153261	0.956932	BCC UKB males	TRUE	reported	textfile	0.00378841	pattern baldness (males)	TRUE	0.00307355	otherwise
rs2669871	C	T	C	T	-0.0175229	0.0764517	0.510695	0.0152571	5.41794e-07	BCC UKB males	TRUE	reported	textfile	0.00376699	pattern baldness (males)	TRUE	1.64606e-06	p<1e-5 in independent subset	rs2669871
rs269704	C	T	C	T	0.0328034	0.0415545	0.241199	0.0180268	0.0211583	BCC UKB males	TRUE	reported	textfile	0.00443242	pattern baldness (males)	TRUE	6.76894e-14	p<1e-5 in independent subset
rs2703594	C	G	C	G	-0.0305634	0.000571938	0.206946	0.0188248	0.975762	BCC UKB males	TRUE	reported	textfile	0.00464874	pattern baldness (males)	TRUE	2.43993e-11	p<1e-5 in independent subset
rs2710506	A	C	A	C	0.0128128	0.0185947	0.560164	0.0154306	0.228183	BCC UKB males	TRUE	reported	textfile	0.00378519	pattern baldness (males)	TRUE	0.000355915	otherwise
rs2716613	A	G	A	G	0.0181372	-0.0176294	0.277219	0.0170151	0.300154	BCC UKB males	TRUE	reported	textfile	0.0041899	pattern baldness (males)	TRUE	7.49652e-06	p<1e-5 in independent subset
rs2807686	T	C	T	C	-0.0252494	-0.0130337	0.442673	0.01542	0.397973	BCC UKB males	TRUE	reported	textfile	0.00378871	pattern baldness (males)	TRUE	1.32893e-11	p<1e-5 in independent subset
rs28360615	G	C	G	C	-0.0458368	-0.00370807	0.844904	0.021109	0.860559	BCC UKB males	TRUE	reported	textfile	0.00522134	pattern baldness (males)	TRUE	8.26562e-19	p<1e-5 in independent subset
rs284305	C	T	C	T	-0.0396361	-0.016753	0.0419628	0.0385453	0.66383	BCC UKB males	TRUE	reported	textfile	0.00946288	pattern baldness (males)	TRUE	1.40348e-05	otherwise
rs284651	T	C	T	C	-0.0270297	0.0116163	0.388725	0.0156231	0.45716	BCC UKB males	TRUE	reported	textfile	0.00387629	pattern baldness (males)	TRUE	1.55032e-12	p<1e-5 in independent subset
rs28510513	G	T	G	T	0.0261624	0.000719383	0.796564	0.019148	0.970031	BCC UKB males	TRUE	reported	textfile	0.00473809	pattern baldness (males)	TRUE	1.6785e-08	p<1e-5 in independent subset
rs28637837	C	G	C	G	-0.0158014	0.00692618	0.828367	0.0202127	0.73185	BCC UKB males	TRUE	reported	textfile	0.00501169	pattern baldness (males)	TRUE	0.000808262	otherwise
rs28874920	G	T	G	T	0.0242174	-0.0112335	0.518421	0.0152864	0.462422	BCC UKB males	TRUE	reported	textfile	0.00375907	pattern baldness (males)	TRUE	5.88028e-11	p<1e-5 in independent subset
rs2904259	T	C	T	C	0.0125045	0.0103844	0.490794	0.0152666	0.496375	BCC UKB males	TRUE	reported	textfile	0.00377398	pattern baldness (males)	TRUE	0.000460935	otherwise
rs29073	A	C	A	C	0.0227752	-0.0119844	0.505567	0.0152926	0.433234	BCC UKB males	TRUE	reported	textfile	0.00377754	pattern baldness (males)	TRUE	8.24331e-10	p<1e-5 in independent subset
rs2910996	A	G	A	G	-0.0289243	-0.0185208	0.768226	0.018145	0.307392	BCC UKB males	TRUE	reported	textfile	0.00447218	pattern baldness (males)	TRUE	4.97837e-11	p<1e-5 in independent subset
rs2929390	C	T	C	T	-0.0128878	-0.0130881	0.583324	0.0154849	0.397992	BCC UKB males	TRUE	reported	textfile	0.00382493	pattern baldness (males)	TRUE	0.000376631	otherwise
rs2958184	A	C	A	C	-0.0204388	0.0149139	0.715192	0.0169102	0.377804	BCC UKB males	TRUE	reported	textfile	0.00417022	pattern baldness (males)	TRUE	4.76429e-07	p<1e-5 in independent subset
rs2967224	A	G	A	G	0.0152015	0.00249185	0.579694	0.0154778	0.872097	BCC UKB males	TRUE	reported	textfile	0.00382165	pattern baldness (males)	TRUE	3.47878e-05	otherwise
rs2989869	G	A	G	A	-0.0151189	0.00635472	0.448888	0.015339	0.678665	BCC UKB males	TRUE	reported	textfile	0.00377074	pattern baldness (males)	TRUE	3.04197e-05	otherwise
rs3012384	T	C	T	C	-0.0219082	0.0133869	0.399847	0.0156374	0.391955	BCC UKB males	TRUE	reported	textfile	0.00384749	pattern baldness (males)	TRUE	6.19926e-09	p<1e-5 in independent subset
rs3107688	A	C	A	C	0.0145041	-0.0182502	0.466671	0.0152828	0.232416	BCC UKB males	TRUE	reported	textfile	0.00378187	pattern baldness (males)	TRUE	6.27397e-05	otherwise
rs3109219	T	A	T	A	-0.0637553	-0.136646	0.0231706	0.0557068	0.0141687	BCC UKB males	TRUE	reported	textfile	0.0135634	pattern baldness (males)	TRUE	1.29737e-06	p<1e-5 in independent subset
rs34172167	C	T	C	T	-0.0135441	-0.0189598	0.741654	0.0178467	0.288068	BCC UKB males	TRUE	reported	textfile	0.00438062	pattern baldness (males)	TRUE	0.000994658	otherwise
rs34218095	G	C	G	C	0.0244861	0.0170167	0.839459	0.0208513	0.414443	BCC UKB males	TRUE	reported	textfile	0.00513577	pattern baldness (males)	TRUE	9.31444e-07	p<1e-5 in independent subset
rs34281554	A	C	A	C	0.037482	-0.0207877	0.456367	0.0153703	0.176229	BCC UKB males	TRUE	reported	textfile	0.00377107	pattern baldness (males)	TRUE	1.4032e-23	p<1e-5 in independent subset
rs34324867	G	A	G	A	-0.0250162	0.0111928	0.791536	0.0190119	0.556047	BCC UKB males	TRUE	reported	textfile	0.00471506	pattern baldness (males)	TRUE	5.61529e-08	p<1e-5 in independent subset
rs34811474	G	A	G	A	-0.0159462	0.0157855	0.768788	0.0180841	0.382723	BCC UKB males	TRUE	reported	textfile	0.00445788	pattern baldness (males)	TRUE	0.000173726	otherwise
rs35025671	A	T	A	T	-0.0685096	-0.0129494	0.896682	0.0249894	0.604321	BCC UKB males	TRUE	reported	textfile	0.0062007	pattern baldness (males)	TRUE	1.11221e-28	p<1e-5 in independent subset
rs35135622	T	A	T	A	-0.0139589	-0.00349519	0.658021	0.0161702	0.828871	BCC UKB males	TRUE	reported	textfile	0.00397873	pattern baldness (males)	TRUE	0.000225422	otherwise
rs35178736	T	C	T	C	0.0289529	-0.0111296	0.917187	0.0279847	0.690848	BCC UKB males	TRUE	reported	textfile	0.00687316	pattern baldness (males)	TRUE	1.26303e-05	otherwise
rs35287517	C	T	C	T	-0.0197666	-0.0240169	0.797212	0.0192861	0.213024	BCC UKB males	TRUE	reported	textfile	0.00471668	pattern baldness (males)	TRUE	1.38994e-05	otherwise
rs35383942	C	T	C	T	0.0407108	-0.0129737	0.936739	0.0311782	0.677326	BCC UKB males	TRUE	reported	textfile	0.00768576	pattern baldness (males)	TRUE	5.88885e-08	p<1e-5 in independent subset
rs35558461	G	A	G	A	-0.0244242	-0.0177433	0.736727	0.0177018	0.316175	BCC UKB males	TRUE	reported	textfile	0.00436399	pattern baldness (males)	TRUE	1.09198e-08	p<1e-5 in independent subset
rs35600242	C	T	C	T	-0.0284796	0.0291118	0.796169	0.0190192	0.125856	BCC UKB males	TRUE	reported	textfile	0.00470061	pattern baldness (males)	TRUE	6.86117e-10	p<1e-5 in independent subset
rs35624710	G	A	G	A	0.0173647	0.0101897	0.663054	0.0163327	0.532706	BCC UKB males	TRUE	reported	textfile	0.00402177	pattern baldness (males)	TRUE	7.88403e-06	p<1e-5 in independent subset
rs35833956	T	A	T	A	0.0193485	0.00107191	0.53579	0.0152613	0.944005	BCC UKB males	TRUE	reported	textfile	0.00377483	pattern baldness (males)	TRUE	1.48248e-07	p<1e-5 in independent subset
rs35880221	G	T	G	T	0.0240221	0.0125056	0.914526	0.0272304	0.646053	BCC UKB males	TRUE	reported	textfile	0.00673657	pattern baldness (males)	TRUE	0.000181288	otherwise
rs35892873	C	T	C	T	0.0341198	0.023897	0.688413	0.0165492	0.14874	BCC UKB males	TRUE	reported	textfile	0.00408223	pattern baldness (males)	TRUE	3.18607e-17	p<1e-5 in independent subset
rs36009582	A	G	A	G	0.0116964	0.00157375	0.554191	0.0154085	0.918649	BCC UKB males	TRUE	reported	textfile	0.00380263	pattern baldness (males)	TRUE	0.00104944	otherwise
rs36010924	A	G	A	G	-0.0458003	0.0112406	0.814683	0.0196024	0.566353	BCC UKB males	TRUE	reported	textfile	0.0048076	pattern baldness (males)	TRUE	8.1224e-22	p<1e-5 in independent subset
rs3740237	G	C	G	C	0.0245591	-0.0128589	0.85556	0.021815	0.555559	BCC UKB males	TRUE	reported	textfile	0.00535999	pattern baldness (males)	TRUE	2.30352e-06	p<1e-5 in independent subset
rs3768307	A	G	A	G	-0.0137483	-0.0240893	0.564073	0.0153938	0.117613	BCC UKB males	TRUE	reported	textfile	0.00376237	pattern baldness (males)	TRUE	0.000129013	otherwise
rs3781452	C	T	C	T	0.0488343	-0.0171948	0.366679	0.0158701	0.278602	BCC UKB males	TRUE	reported	textfile	0.00391824	pattern baldness (males)	TRUE	5.91657e-36	p<1e-5 in independent subset
rs3796604	C	G	C	G	-0.0515001	0.0083681	0.582935	0.0155623	0.590774	BCC UKB males	TRUE	reported	textfile	0.00383762	pattern baldness (males)	TRUE	2.31475e-41	p<1e-5 in independent subset
rs3828222	C	T	C	T	-0.0183661	-0.00494919	0.820298	0.0199766	0.804328	BCC UKB males	TRUE	reported	textfile	0.00487137	pattern baldness (males)	TRUE	8.15543e-05	otherwise
rs382854	C	T	C	T	-0.0308401	-0.00772973	0.493208	0.0153177	0.61382	BCC UKB males	TRUE	reported	textfile	0.0037753	pattern baldness (males)	TRUE	1.55589e-16	p<1e-5 in independent subset
rs3847069	C	T	C	T	-0.0245586	0.101427	0.746412	0.0177871	1.18226e-08	BCC UKB males	TRUE	reported	textfile	0.00432614	pattern baldness (males)	TRUE	6.86218e-09	p<1e-5 in independent subset	rs3847069
rs3856551	C	T	C	T	-0.0575278	-0.0256127	0.853349	0.0214982	0.233501	BCC UKB males	TRUE	reported	textfile	0.00529213	pattern baldness (males)	TRUE	7.9712e-28	p<1e-5 in independent subset
rs41283425	C	T	C	T	-0.0356591	-0.0152535	0.950203	0.0350927	0.663807	BCC UKB males	TRUE	reported	textfile	0.00864173	pattern baldness (males)	TRUE	1.84256e-05	otherwise
rs4256018	T	G	T	G	0.0202094	-0.0155482	0.728296	0.0171898	0.36573	BCC UKB males	TRUE	reported	textfile	0.00423171	pattern baldness (males)	TRUE	8.95392e-07	p<1e-5 in independent subset
rs4289865	T	C	T	C	0.0174655	-0.00655477	0.340892	0.0161279	0.684431	BCC UKB males	TRUE	reported	textfile	0.00398038	pattern baldness (males)	TRUE	5.72258e-06	p<1e-5 in independent subset
rs4463453	C	T	C	T	-0.00926937	0.00635705	0.620486	0.0157815	0.687082	BCC UKB males	TRUE	reported	textfile	0.00389481	pattern baldness (males)	TRUE	0.00865799	otherwise
rs4517782	C	T	C	T	-0.0279364	-0.01545	0.630679	0.0162191	0.340801	BCC UKB males	TRUE	reported	textfile	0.00401298	pattern baldness (males)	TRUE	1.68322e-12	p<1e-5 in independent subset
rs4551754	T	C	T	C	-0.018297	0.0345682	0.689431	0.0165074	0.0362509	BCC UKB males	TRUE	reported	textfile	0.00407052	pattern baldness (males)	TRUE	3.47845e-06	p<1e-5 in independent subset
rs4579119	C	T	C	T	-0.0097331	-0.011936	0.633485	0.0159004	0.452849	BCC UKB males	TRUE	reported	textfile	0.00392117	pattern baldness (males)	TRUE	0.00652883	otherwise
rs4623763	G	A	G	A	-0.0401793	-0.0443017	0.617759	0.0156979	0.00477025	BCC UKB males	TRUE	reported	textfile	0.00384959	pattern baldness (males)	TRUE	8.37595e-26	p<1e-5 in independent subset
rs4656227	C	G	C	G	-0.0290092	0.0170449	0.847377	0.0212518	0.422527	BCC UKB males	TRUE	reported	textfile	0.00521916	pattern baldness (males)	TRUE	1.36276e-08	p<1e-5 in independent subset
rs4703927	G	A	G	A	0.0131103	-0.0153741	0.404098	0.0155404	0.322518	BCC UKB males	TRUE	reported	textfile	0.00384084	pattern baldness (males)	TRUE	0.000320796	otherwise
rs4717829	C	T	C	T	0.0230419	-0.00197243	0.872407	0.0229786	0.931595	BCC UKB males	TRUE	reported	textfile	0.00562172	pattern baldness (males)	TRUE	2.07714e-05	otherwise
rs4718886	A	G	A	G	0.0690396	0.0257809	0.746492	0.0175742	0.142384	BCC UKB males	TRUE	reported	textfile	0.00432042	pattern baldness (males)	TRUE	8.8306e-58	p<1e-5 in independent subset
rs4731745	T	A	T	A	0.0317155	0.0152985	0.205073	0.0189682	0.419935	BCC UKB males	TRUE	reported	textfile	0.00465149	pattern baldness (males)	TRUE	4.60451e-12	p<1e-5 in independent subset
rs4733086	T	C	T	C	0.0144879	-0.00397891	0.349801	0.0161136	0.804963	BCC UKB males	TRUE	reported	textfile	0.00398755	pattern baldness (males)	TRUE	0.000139919	otherwise
rs4746250	G	A	G	A	-0.0315016	-0.00878144	0.888813	0.0242621	0.717397	BCC UKB males	TRUE	reported	textfile	0.0060083	pattern baldness (males)	TRUE	7.89873e-08	p<1e-5 in independent subset
rs4760044	G	A	G	A	0.0523024	-0.0157753	0.863826	0.0224505	0.482261	BCC UKB males	TRUE	reported	textfile	0.00553265	pattern baldness (males)	TRUE	1.63987e-21	p<1e-5 in independent subset
rs4792260	A	C	A	C	-0.0245219	-0.0218013	0.370194	0.0158462	0.168882	BCC UKB males	TRUE	reported	textfile	0.0039122	pattern baldness (males)	TRUE	1.82788e-10	p<1e-5 in independent subset
rs480989	A	G	A	G	0.025615	-0.0140078	0.112035	0.0242381	0.563315	BCC UKB males	TRUE	reported	textfile	0.00597726	pattern baldness (males)	TRUE	9.12019e-06	p<1e-5 in independent subset
rs4848124	C	T	C	T	-0.0200249	0.00275934	0.616325	0.0157796	0.861183	BCC UKB males	TRUE	reported	textfile	0.00386247	pattern baldness (males)	TRUE	1.08309e-07	p<1e-5 in independent subset
rs485642	A	G	A	G	-0.0140754	-0.00338404	0.715815	0.0170149	0.842351	BCC UKB males	TRUE	reported	textfile	0.00419776	pattern baldness (males)	TRUE	0.000399597	otherwise
rs4859135	T	A	T	A	-0.0318282	0.00743505	0.839941	0.0208852	0.721844	BCC UKB males	TRUE	reported	textfile	0.00516389	pattern baldness (males)	TRUE	3.55526e-10	p<1e-5 in independent subset
rs4864709	T	C	T	C	-0.0130713	0.0122044	0.627334	0.0158227	0.440516	BCC UKB males	TRUE	reported	textfile	0.00388855	pattern baldness (males)	TRUE	0.000387624	otherwise
rs4878737	T	G	T	G	0.0187631	-0.00795557	0.260895	0.0173885	0.647298	BCC UKB males	TRUE	reported	textfile	0.00430452	pattern baldness (males)	TRUE	6.535e-06	p<1e-5 in independent subset
rs4947522	C	T	C	T	-0.0147766	-0.0110653	0.577415	0.0154364	0.473475	BCC UKB males	TRUE	reported	textfile	0.00379332	pattern baldness (males)	TRUE	4.9013e-05	otherwise
rs4960296	A	T	A	T	-0.0260803	-0.000415183	0.739135	0.0173664	0.980927	BCC UKB males	TRUE	reported	textfile	0.00428349	pattern baldness (males)	TRUE	5.69642e-10	p<1e-5 in independent subset
rs496344	G	A	G	A	0.0135729	0.010954	0.744917	0.0177071	0.536166	BCC UKB males	TRUE	reported	textfile	0.00439361	pattern baldness (males)	TRUE	0.00100336	otherwise
rs4969449	G	C	G	C	0.0329989	-0.0224881	0.432822	0.0172945	0.193498	BCC UKB males	TRUE	reported	textfile	0.00427786	pattern baldness (males)	TRUE	6.10245e-15	p<1e-5 in independent subset
rs509256	C	A	C	A	-0.0317861	0.0191498	0.246241	0.0178529	0.283429	BCC UKB males	TRUE	reported	textfile	0.00436638	pattern baldness (males)	TRUE	1.67235e-13	p<1e-5 in independent subset
rs520015	C	G	C	G	-0.0218093	-0.0237187	0.513157	0.0152507	0.119886	BCC UKB males	TRUE	reported	textfile	0.00377242	pattern baldness (males)	TRUE	3.7074e-09	p<1e-5 in independent subset
rs536695	G	A	G	A	0.0136693	0.002766	0.376365	0.0158457	0.861427	BCC UKB males	TRUE	reported	textfile	0.00390451	pattern baldness (males)	TRUE	0.000231845	otherwise
rs539206	A	C	A	C	0.0231567	-0.017918	0.206258	0.0190131	0.345986	BCC UKB males	TRUE	reported	textfile	0.00468279	pattern baldness (males)	TRUE	3.80593e-07	p<1e-5 in independent subset
rs548304	G	A	G	A	0.0199535	0.0111132	0.813772	0.0198638	0.575842	BCC UKB males	TRUE	reported	textfile	0.00488643	pattern baldness (males)	TRUE	2.21858e-05	otherwise
rs55742715	T	C	T	C	-0.0146744	0.00816773	0.479768	0.0152426	0.592063	BCC UKB males	TRUE	reported	textfile	0.00378087	pattern baldness (males)	TRUE	5.19662e-05	otherwise
rs55780993	C	T	C	T	0.0263476	0.00543586	0.898524	0.0253888	0.830466	BCC UKB males	TRUE	reported	textfile	0.0062828	pattern baldness (males)	TRUE	1.37276e-05	otherwise
rs55848103	T	G	T	G	-0.0256943	-0.0105203	0.895042	0.0248993	0.67265	BCC UKB males	TRUE	reported	textfile	0.00611334	pattern baldness (males)	TRUE	1.31707e-05	otherwise
rs55857565	T	A	T	A	-0.0142549	0.00901686	0.796723	0.0192983	0.640331	BCC UKB males	TRUE	reported	textfile	0.00472476	pattern baldness (males)	TRUE	0.00127618	otherwise
rs56003038	C	T	C	T	-0.0231706	-0.00313424	0.58763	0.0157628	0.84239	BCC UKB males	TRUE	reported	textfile	0.00385716	pattern baldness (males)	TRUE	9.43972e-10	p<1e-5 in independent subset
rs56171126	A	G	A	G	0.0181374	0.0136402	0.799723	0.0191189	0.475572	BCC UKB males	TRUE	reported	textfile	0.00471639	pattern baldness (males)	TRUE	6.01263e-05	otherwise
rs56188194	T	G	T	G	-0.0503713	-0.0244053	0.717292	0.0169549	0.150029	BCC UKB males	TRUE	reported	textfile	0.00419755	pattern baldness (males)	TRUE	1.77291e-33	p<1e-5 in independent subset
rs56298917	G	A	G	A	0.0168882	-0.0195084	0.699649	0.016643	0.24113	BCC UKB males	TRUE	reported	textfile	0.00410002	pattern baldness (males)	TRUE	1.90216e-05	otherwise
rs56300446	G	A	G	A	-0.0261234	-0.00420329	0.882127	0.0240428	0.861217	BCC UKB males	TRUE	reported	textfile	0.00589891	pattern baldness (males)	TRUE	4.74425e-06	p<1e-5 in independent subset
rs56335910	A	G	A	G	-0.0306794	0.0102939	0.630502	0.0158636	0.516401	BCC UKB males	TRUE	reported	textfile	0.00392535	pattern baldness (males)	TRUE	2.73269e-15	p<1e-5 in independent subset
rs57402213	A	G	A	G	-0.0208585	-0.0008105	0.842619	0.0209117	0.969083	BCC UKB males	TRUE	reported	textfile	0.00514647	pattern baldness (males)	TRUE	2.52855e-05	otherwise
rs574056	A	T	A	T	-0.0331905	-0.0123282	0.942729	0.0325654	0.705009	BCC UKB males	TRUE	reported	textfile	0.00808583	pattern baldness (males)	TRUE	2.02356e-05	otherwise
rs574183	A	G	A	G	0.0168466	0.0308623	0.608904	0.0156231	0.0482196	BCC UKB males	TRUE	reported	textfile	0.00386007	pattern baldness (males)	TRUE	6.37579e-06	p<1e-5 in independent subset
rs579682	C	T	C	T	-0.0280328	0.00270768	0.285179	0.0169958	0.873421	BCC UKB males	TRUE	reported	textfile	0.00418057	pattern baldness (males)	TRUE	1.00361e-11	p<1e-5 in independent subset
rs58327496	T	G	T	G	0.0169113	0.041883	0.837432	0.0204728	0.0407777	BCC UKB males	TRUE	reported	textfile	0.00508743	pattern baldness (males)	TRUE	0.000443468	otherwise
rs589905	G	A	G	A	0.0183677	0.0266583	0.372531	0.0157878	0.0913066	BCC UKB males	TRUE	reported	textfile	0.00390666	pattern baldness (males)	TRUE	1.29042e-06	p<1e-5 in independent subset
rs59167614	A	G	A	G	0.0584201	0.0154726	0.847405	0.0212131	0.465762	BCC UKB males	TRUE	reported	textfile	0.00519964	pattern baldness (males)	TRUE	1.36607e-29	p<1e-5 in independent subset
rs59679367	G	A	G	A	0.0249119	-0.0173201	0.733163	0.0172992	0.316726	BCC UKB males	TRUE	reported	textfile	0.0042553	pattern baldness (males)	TRUE	2.39479e-09	p<1e-5 in independent subset
rs6005455	C	T	C	T	-0.0252349	0.00699667	0.627904	0.0158218	0.658332	BCC UKB males	TRUE	reported	textfile	0.00391203	pattern baldness (males)	TRUE	5.57079e-11	p<1e-5 in independent subset
rs6007594	G	A	G	A	0.0265062	-0.0133802	0.742578	0.0174131	0.44225	BCC UKB males	TRUE	reported	textfile	0.00430308	pattern baldness (males)	TRUE	3.64137e-10	p<1e-5 in independent subset
rs6012052	C	T	C	T	0.0164978	0.00646945	0.489615	0.0153139	0.672693	BCC UKB males	TRUE	reported	textfile	0.00378005	pattern baldness (males)	TRUE	6.37245e-06	p<1e-5 in independent subset
rs6025176	T	C	T	C	-0.0364397	0.0132948	0.658992	0.0165376	0.421448	BCC UKB males	TRUE	reported	textfile	0.00409284	pattern baldness (males)	TRUE	2.71101e-19	p<1e-5 in independent subset
rs6033058	G	A	G	A	-0.0159113	-0.0197575	0.372153	0.0159494	0.215434	BCC UKB males	TRUE	reported	textfile	0.00393324	pattern baldness (males)	TRUE	2.61234e-05	otherwise
rs6041987	A	G	A	G	-0.0188795	0.0197591	0.783151	0.0184125	0.283212	BCC UKB males	TRUE	reported	textfile	0.00457227	pattern baldness (males)	TRUE	1.82069e-05	otherwise
rs6054856	A	G	A	G	-0.0149736	-0.0385667	0.771766	0.0181705	0.0337962	BCC UKB males	TRUE	reported	textfile	0.00449031	pattern baldness (males)	TRUE	0.000427038	otherwise
rs6058874	A	G	A	G	0.0203408	-0.020854	0.597497	0.0156023	0.181354	BCC UKB males	TRUE	reported	textfile	0.00385379	pattern baldness (males)	TRUE	6.52549e-08	p<1e-5 in independent subset
rs6113393	C	T	C	T	-0.105054	0.0106674	0.399754	0.0156172	0.494573	BCC UKB males	TRUE	reported	textfile	0.00384098	pattern baldness (males)	TRUE	5.27779e-165	p<1e-5 in independent subset
rs6127822	C	T	C	T	-0.0171469	-0.00668715	0.755273	0.018521	0.718055	BCC UKB males	TRUE	reported	textfile	0.00456282	pattern baldness (males)	TRUE	8.56518e-05	otherwise
rs613872	G	T	G	T	0.022968	0.00845297	0.174509	0.0202234	0.675963	BCC UKB males	TRUE	reported	textfile	0.00496546	pattern baldness (males)	TRUE	1.868e-06	p<1e-5 in independent subset
rs61640416	G	A	G	A	0.0197489	-0.00964128	0.835681	0.0205732	0.639332	BCC UKB males	TRUE	reported	textfile	0.00507727	pattern baldness (males)	TRUE	5.01905e-05	otherwise
rs61739285	C	T	C	T	0.0333961	-0.117264	0.965538	0.041493	0.0047115	BCC UKB males	TRUE	reported	textfile	0.0103347	pattern baldness (males)	TRUE	0.000615812	otherwise
rs61769779	G	A	G	A	-0.0331268	0.0455808	0.874279	0.0230095	0.0475959	BCC UKB males	TRUE	reported	textfile	0.00564096	pattern baldness (males)	TRUE	2.14576e-09	p<1e-5 in independent subset
rs61806205	T	A	T	A	0.0779129	0.0484042	0.986516	0.0969704	0.617663	BCC UKB males	TRUE	reported	textfile	0.0241096	pattern baldness (males)	TRUE	0.000615468	otherwise
rs61875435	G	A	G	A	0.0230227	-0.0400588	0.835159	0.0206393	0.0522704	BCC UKB males	TRUE	reported	textfile	0.00506678	pattern baldness (males)	TRUE	2.76177e-06	p<1e-5 in independent subset
rs61977111	T	C	T	C	0.0291276	0.0127947	0.864364	0.0224646	0.568982	BCC UKB males	TRUE	reported	textfile	0.0055855	pattern baldness (males)	TRUE	9.19781e-08	p<1e-5 in independent subset
rs62065084	T	C	T	C	-0.0291561	-0.0214121	0.740933	0.0173565	0.217328	BCC UKB males	TRUE	reported	textfile	0.0042936	pattern baldness (males)	TRUE	5.58359e-12	p<1e-5 in independent subset
rs62205363	G	C	G	C	-0.00809404	-0.0296827	0.824357	0.0200666	0.139086	BCC UKB males	TRUE	reported	textfile	0.00497227	pattern baldness (males)	TRUE	0.0517798	otherwise
rs62244773	A	T	A	T	0.015554	-0.00953778	0.695074	0.016657	0.566916	BCC UKB males	TRUE	reported	textfile	0.00410153	pattern baldness (males)	TRUE	7.46462e-05	otherwise
rs62311663	A	G	A	G	-0.0523918	0.00189577	0.94162	0.0327264	0.953806	BCC UKB males	TRUE	reported	textfile	0.00800864	pattern baldness (males)	TRUE	3.03691e-11	p<1e-5 in independent subset
rs624070	T	C	T	C	0.0126352	0.0151245	0.455342	0.0152638	0.32175	BCC UKB males	TRUE	reported	textfile	0.0037819	pattern baldness (males)	TRUE	0.000417437	otherwise
rs62433351	C	G	C	G	0.0170494	-0.00970438	0.28092	0.0172507	0.573741	BCC UKB males	TRUE	reported	textfile	0.0042765	pattern baldness (males)	TRUE	3.34902e-05	otherwise
rs6439844	G	A	G	A	-0.0208009	-0.0158076	0.722607	0.0169911	0.352191	BCC UKB males	TRUE	reported	textfile	0.00420505	pattern baldness (males)	TRUE	3.77513e-07	p<1e-5 in independent subset
rs6458579	A	G	A	G	0.017503	0.00337062	0.461632	0.0153582	0.826287	BCC UKB males	TRUE	reported	textfile	0.00379247	pattern baldness (males)	TRUE	1.9636e-06	p<1e-5 in independent subset
rs6479581	A	G	A	G	0.0273239	-0.0120843	0.0487097	0.0360294	0.737322	BCC UKB males	TRUE	reported	textfile	0.0087383	pattern baldness (males)	TRUE	0.000883262	otherwise
rs6510864	G	A	G	A	-0.0209448	-0.00337336	0.305305	0.0165481	0.83847	BCC UKB males	TRUE	reported	textfile	0.00411151	pattern baldness (males)	TRUE	1.75121e-07	p<1e-5 in independent subset
rs6560300	G	A	G	A	-0.0106234	0.0101387	0.524023	0.0152689	0.506684	BCC UKB males	TRUE	reported	textfile	0.00377381	pattern baldness (males)	TRUE	0.00243861	otherwise
rs6597081	C	T	C	T	-0.0157145	0.025102	0.70002	0.0168541	0.136389	BCC UKB males	TRUE	reported	textfile	0.00414987	pattern baldness (males)	TRUE	7.63168e-05	otherwise
rs6597394	C	T	C	T	-0.0176217	-0.00573755	0.450997	0.0153937	0.709356	BCC UKB males	TRUE	reported	textfile	0.00378311	pattern baldness (males)	TRUE	1.59654e-06	p<1e-5 in independent subset
rs66626713	G	A	G	A	-0.0149508	0.00195713	0.646632	0.0159943	0.902611	BCC UKB males	TRUE	reported	textfile	0.00393814	pattern baldness (males)	TRUE	7.34029e-05	otherwise
rs6669943	G	A	G	A	-0.0182343	-0.00218278	0.596989	0.0155746	0.888541	BCC UKB males	TRUE	reported	textfile	0.00382374	pattern baldness (males)	TRUE	9.27055e-07	p<1e-5 in independent subset
rs66806308	C	T	C	T	0.018678	-0.00770101	0.787681	0.0188042	0.682146	BCC UKB males	TRUE	reported	textfile	0.00465635	pattern baldness (males)	TRUE	3.01931e-05	otherwise
rs6691909	A	G	A	G	-0.0172428	-0.00951467	0.465385	0.015362	0.535677	BCC UKB males	TRUE	reported	textfile	0.00376227	pattern baldness (males)	TRUE	2.29084e-06	p<1e-5 in independent subset
rs67248060	C	T	C	T	-0.091856	-0.00939503	0.633433	0.0159297	0.555337	BCC UKB males	TRUE	reported	textfile	0.00391949	pattern baldness (males)	TRUE	9.24704e-122	p<1e-5 in independent subset
rs6731529	G	A	G	A	0.0216872	-0.00755056	0.773436	0.0182584	0.679213	BCC UKB males	TRUE	reported	textfile	0.00446116	pattern baldness (males)	TRUE	5.82979e-07	p<1e-5 in independent subset
rs6732426	C	T	C	T	-0.0276092	-0.0136214	0.470798	0.015262	0.37212	BCC UKB males	TRUE	reported	textfile	0.00374405	pattern baldness (males)	TRUE	8.26962e-14	p<1e-5 in independent subset
rs67631072	C	T	C	T	-0.0224641	0.0147667	0.445561	0.0154466	0.33908	BCC UKB males	TRUE	reported	textfile	0.00377843	pattern baldness (males)	TRUE	1.37931e-09	p<1e-5 in independent subset
rs6770252	G	A	G	A	-0.0220393	-0.0134385	0.5434	0.015334	0.380823	BCC UKB males	TRUE	reported	textfile	0.00376796	pattern baldness (males)	TRUE	2.47071e-09	p<1e-5 in independent subset
rs6774180	G	A	G	A	-0.0147473	-0.00287769	0.585931	0.015427	0.852024	BCC UKB males	TRUE	reported	textfile	0.00381786	pattern baldness (males)	TRUE	5.60672e-05	otherwise
rs67934435	G	C	G	C	0.0285246	-0.0208764	0.683344	0.0164203	0.203593	BCC UKB males	TRUE	reported	textfile	0.00406904	pattern baldness (males)	TRUE	1.19027e-12	p<1e-5 in independent subset
rs67953451	A	G	A	G	-0.0213933	-0.004723	0.634639	0.0158857	0.766229	BCC UKB males	TRUE	reported	textfile	0.00391249	pattern baldness (males)	TRUE	2.27635e-08	p<1e-5 in independent subset
rs68088846	G	A	G	A	-0.0549295	-0.0177581	0.79184	0.0188101	0.345132	BCC UKB males	TRUE	reported	textfile	0.00464684	pattern baldness (males)	TRUE	1.52332e-32	p<1e-5 in independent subset
rs6814380	C	G	C	G	-0.0116018	-0.0242408	0.594091	0.0158609	0.12643	BCC UKB males	TRUE	reported	textfile	0.00390949	pattern baldness (males)	TRUE	0.00150068	otherwise
rs6822736	A	C	A	C	0.011738	-0.00455953	0.663358	0.0161879	0.778203	BCC UKB males	TRUE	reported	textfile	0.00400052	pattern baldness (males)	TRUE	0.00167248	otherwise
rs6857137	A	G	A	G	-0.019261	-0.00282073	0.510196	0.0152337	0.853101	BCC UKB males	TRUE	reported	textfile	0.00376688	pattern baldness (males)	TRUE	1.58331e-07	p<1e-5 in independent subset
rs6859752	C	T	C	T	0.0226125	-0.0383935	0.688165	0.016458	0.0196574	BCC UKB males	TRUE	reported	textfile	0.00405069	pattern baldness (males)	TRUE	1.18623e-08	p<1e-5 in independent subset
rs686781	A	G	A	G	-0.0205888	0.000261432	0.253381	0.0175698	0.988128	BCC UKB males	TRUE	reported	textfile	0.00434718	pattern baldness (males)	TRUE	1.0892e-06	p<1e-5 in independent subset
rs6886306	C	T	C	T	0.0193904	0.00559336	0.529598	0.0152454	0.713702	BCC UKB males	TRUE	reported	textfile	0.00376247	pattern baldness (males)	TRUE	1.27742e-07	p<1e-5 in independent subset
rs6901317	T	G	T	G	-0.0328714	0.0186582	0.3365	0.016275	0.251615	BCC UKB males	TRUE	reported	textfile	0.00401208	pattern baldness (males)	TRUE	1.27284e-16	p<1e-5 in independent subset
rs690321	A	G	A	G	-0.0236472	-0.00740617	0.624258	0.0157316	0.637797	BCC UKB males	TRUE	reported	textfile	0.00389805	pattern baldness (males)	TRUE	6.53973e-10	p<1e-5 in independent subset
rs6903705	C	T	C	T	-0.0274268	0.000775629	0.77045	0.0181894	0.965987	BCC UKB males	TRUE	reported	textfile	0.00445713	pattern baldness (males)	TRUE	3.79037e-10	p<1e-5 in independent subset
rs6910234	A	C	A	C	-0.0204969	-0.000986666	0.721785	0.01705	0.953853	BCC UKB males	TRUE	reported	textfile	0.0042016	pattern baldness (males)	TRUE	5.34869e-07	p<1e-5 in independent subset
rs6935891	A	G	A	G	0.0412318	-0.0506688	0.848191	0.0214676	0.0182628	BCC UKB males	TRUE	reported	textfile	0.00523993	pattern baldness (males)	TRUE	1.79074e-15	p<1e-5 in independent subset
rs6950087	C	T	C	T	0.0723857	-0.0108665	0.45718	0.0152506	0.476137	BCC UKB males	TRUE	reported	textfile	0.00376647	pattern baldness (males)	TRUE	1.29712e-82	p<1e-5 in independent subset
rs6960085	C	T	C	T	-0.0207434	1.18703e-05	0.51882	0.0153351	0.999382	BCC UKB males	TRUE	reported	textfile	0.00376504	pattern baldness (males)	TRUE	1.79951e-08	p<1e-5 in independent subset
rs6964466	G	A	G	A	0.0422259	-0.00740611	0.60669	0.0156733	0.636548	BCC UKB males	TRUE	reported	textfile	0.00386584	pattern baldness (males)	TRUE	4.48306e-28	p<1e-5 in independent subset
rs697697	A	G	A	G	0.0131632	0.0426866	0.383556	0.0157445	0.00670388	BCC UKB males	TRUE	reported	textfile	0.00385989	pattern baldness (males)	TRUE	0.000324514	otherwise
rs6999357	A	G	A	G	0.0332899	-0.0271712	0.962458	0.040605	0.503394	BCC UKB males	TRUE	reported	textfile	0.00990349	pattern baldness (males)	TRUE	0.000387698	otherwise
rs7020673	C	G	C	G	0.0107233	0.0194495	0.501656	0.015273	0.202856	BCC UKB males	TRUE	reported	textfile	0.00376879	pattern baldness (males)	TRUE	0.00221855	otherwise
rs7029276	G	T	G	T	-0.0322215	0.0255898	0.915598	0.0274945	0.351995	BCC UKB males	TRUE	reported	textfile	0.00679617	pattern baldness (males)	TRUE	1.06267e-06	p<1e-5 in independent subset
rs704285	C	T	C	T	0.0160291	-0.00578853	0.505581	0.0159075	0.715943	BCC UKB males	TRUE	reported	textfile	0.0039056	pattern baldness (males)	TRUE	2.02917e-05	otherwise
rs706087	A	G	A	G	-0.0287222	0.015381	0.806273	0.0192744	0.42487	BCC UKB males	TRUE	reported	textfile	0.00473508	pattern baldness (males)	TRUE	6.56361e-10	p<1e-5 in independent subset
rs71378512	G	A	G	A	0.0621082	-0.0370875	0.951924	0.0393503	0.345939	BCC UKB males	TRUE	reported	textfile	0.00976592	pattern baldness (males)	TRUE	1.01082e-10	p<1e-5 in independent subset
rs71421546	C	A	C	A	-0.0994322	-0.0182318	0.95442	0.0373269	0.625241	BCC UKB males	TRUE	reported	textfile	0.00918212	pattern baldness (males)	TRUE	1.25586e-27	p<1e-5 in independent subset
rs71477837	T	G	T	G	-0.0138214	-0.0113703	0.842112	0.020805	0.584712	BCC UKB males	TRUE	reported	textfile	0.00516017	pattern baldness (males)	TRUE	0.00369788	otherwise
rs715662	A	G	A	G	-0.0163998	0.0124469	0.718545	0.0175893	0.47917	BCC UKB males	TRUE	reported	textfile	0.00434656	pattern baldness (males)	TRUE	8.06311e-05	otherwise
rs7161827	C	T	C	T	-0.0136864	-0.00738215	0.36367	0.01612	0.646989	BCC UKB males	TRUE	reported	textfile	0.0039814	pattern baldness (males)	TRUE	0.000293463	otherwise
rs7173461	G	C	G	C	0.0193202	0.0313503	0.635933	0.0158433	0.0478416	BCC UKB males	TRUE	reported	textfile	0.00393787	pattern baldness (males)	TRUE	4.64156e-07	p<1e-5 in independent subset
rs7182057	C	T	C	T	-0.0270029	0.01728	0.0529808	0.034122	0.612563	BCC UKB males	TRUE	reported	textfile	0.00840152	pattern baldness (males)	TRUE	0.000654386	otherwise
rs7236902	A	G	A	G	-0.0196198	-0.0229439	0.708649	0.0168892	0.174307	BCC UKB males	TRUE	reported	textfile	0.00416019	pattern baldness (males)	TRUE	1.20214e-06	p<1e-5 in independent subset
rs724286	T	C	T	C	-0.0198103	-0.049834	0.786368	0.0186544	0.00755281	BCC UKB males	TRUE	reported	textfile	0.004566	pattern baldness (males)	TRUE	7.16786e-06	p<1e-5 in independent subset
rs72497006	G	A	G	A	0.0225338	0.0576702	0.695946	0.0167268	0.000565237	BCC UKB males	TRUE	reported	textfile	0.0041071	pattern baldness (males)	TRUE	2.04932e-08	p<1e-5 in independent subset
rs72661730	G	A	G	A	-0.0154191	-0.0233781	0.769265	0.0186376	0.209716	BCC UKB males	TRUE	reported	textfile	0.00459004	pattern baldness (males)	TRUE	0.000390769	otherwise
rs72685903	C	A	C	A	0.0567313	0.019353	0.983489	0.0589307	0.742608	BCC UKB males	TRUE	reported	textfile	0.0147876	pattern baldness (males)	TRUE	6.24229e-05	otherwise
rs72691325	C	A	C	A	0.0134891	-0.00388583	0.821143	0.0198413	0.844731	BCC UKB males	TRUE	reported	textfile	0.0048796	pattern baldness (males)	TRUE	0.0028515	otherwise
rs72726560	C	A	C	A	0.0258997	0.00953839	0.882078	0.0235741	0.685762	BCC UKB males	TRUE	reported	textfile	0.00584257	pattern baldness (males)	TRUE	4.64807e-06	p<1e-5 in independent subset
rs72748085	A	T	A	T	0.0186954	0.00362695	0.826035	0.0203392	0.858469	BCC UKB males	TRUE	reported	textfile	0.00500932	pattern baldness (males)	TRUE	9.49362e-05	otherwise
rs72801474	G	A	G	A	0.023568	0.0700538	0.907791	0.0261414	0.00736656	BCC UKB males	TRUE	reported	textfile	0.00650386	pattern baldness (males)	TRUE	0.000145212	otherwise
rs72821884	T	C	T	C	-0.0552057	-0.0503284	0.975585	0.0506137	0.320046	BCC UKB males	TRUE	reported	textfile	0.0123267	pattern baldness (males)	TRUE	3.75765e-06	p<1e-5 in independent subset
rs72830046	C	T	C	T	-0.0147959	-0.00772496	0.693162	0.0165068	0.639794	BCC UKB males	TRUE	reported	textfile	0.00408454	pattern baldness (males)	TRUE	0.000145933	otherwise
rs72834043	A	G	A	G	0.0258805	0.0205235	0.78298	0.0186274	0.270552	BCC UKB males	TRUE	reported	textfile	0.00455078	pattern baldness (males)	TRUE	6.46274e-09	p<1e-5 in independent subset
rs7300122	G	A	G	A	-0.0457978	0.0119331	0.216009	0.0185813	0.520739	BCC UKB males	TRUE	reported	textfile	0.00457694	pattern baldness (males)	TRUE	7.15692e-24	p<1e-5 in independent subset
rs73030120	A	G	A	G	0.0238003	-0.00719683	0.821715	0.0200023	0.718996	BCC UKB males	TRUE	reported	textfile	0.00496729	pattern baldness (males)	TRUE	8.28086e-07	p<1e-5 in independent subset
rs73032839	C	A	C	A	-0.0146701	-0.0520456	0.776117	0.0183539	0.00457298	BCC UKB males	TRUE	reported	textfile	0.00453674	pattern baldness (males)	TRUE	0.000611157	otherwise
rs7313259	C	T	C	T	0.0153856	-0.00459287	0.541119	0.0152627	0.763475	BCC UKB males	TRUE	reported	textfile	0.00377876	pattern baldness (males)	TRUE	2.33456e-05	otherwise
rs73667301	A	G	A	G	-0.0602752	-0.0307494	0.939202	0.0318706	0.334635	BCC UKB males	TRUE	reported	textfile	0.00790847	pattern baldness (males)	TRUE	1.25275e-14	p<1e-5 in independent subset
rs73670806	C	T	C	T	0.0246316	-0.0141427	0.878252	0.0235269	0.547755	BCC UKB males	TRUE	reported	textfile	0.00577813	pattern baldness (males)	TRUE	1.00895e-05	otherwise
rs73707922	G	T	G	T	0.0388777	-0.015947	0.960803	0.0394932	0.686366	BCC UKB males	TRUE	reported	textfile	0.00973429	pattern baldness (males)	TRUE	3.24988e-05	otherwise
rs743398	T	G	T	G	0.016294	-0.0111572	0.548894	0.0154781	0.471009	BCC UKB males	TRUE	reported	textfile	0.00383692	pattern baldness (males)	TRUE	1.08502e-05	otherwise
rs74364822	G	T	G	T	0.038773	-0.00302929	0.938118	0.0317982	0.924104	BCC UKB males	TRUE	reported	textfile	0.00788482	pattern baldness (males)	TRUE	4.38453e-07	p<1e-5 in independent subset
rs74393210	C	T	C	T	-0.0611075	-0.0416586	0.9476	0.0342116	0.223347	BCC UKB males	TRUE	reported	textfile	0.00851232	pattern baldness (males)	TRUE	3.51854e-13	p<1e-5 in independent subset
rs74497536	G	A	G	A	-0.0244194	-0.124256	0.976276	0.050945	0.0147269	BCC UKB males	TRUE	reported	textfile	0.0125032	pattern baldness (males)	TRUE	0.0254067	otherwise
rs74527054	A	T	A	T	-0.0442042	-0.0108568	0.864688	0.022308	0.626485	BCC UKB males	TRUE	reported	textfile	0.0054945	pattern baldness (males)	TRUE	4.3062e-16	p<1e-5 in independent subset
rs74567345	T	C	T	C	0.0424427	-0.00848217	0.948336	0.0349065	0.808008	BCC UKB males	TRUE	reported	textfile	0.00867453	pattern baldness (males)	TRUE	4.97069e-07	p<1e-5 in independent subset
rs748141	G	A	G	A	-0.0154807	0.00413257	0.84368	0.0209521	0.843641	BCC UKB males	TRUE	reported	textfile	0.00515347	pattern baldness (males)	TRUE	0.00133255	otherwise
rs75096272	G	A	G	A	-0.0417414	0.0648639	0.969915	0.045286	0.152053	BCC UKB males	TRUE	reported	textfile	0.0110197	pattern baldness (males)	TRUE	7.59664e-05	otherwise
rs7518186	A	G	A	G	-0.0177897	-0.00660785	0.239327	0.017935	0.712551	BCC UKB males	TRUE	reported	textfile	0.00438191	pattern baldness (males)	TRUE	2.45569e-05	otherwise
rs7542164	G	A	G	A	0.089272	-0.0237542	0.780561	0.0184995	0.199126	BCC UKB males	TRUE	reported	textfile	0.00452495	pattern baldness (males)	TRUE	6.0972e-87	p<1e-5 in independent subset
rs7583825	C	T	C	T	-0.0153318	0.00234431	0.522274	0.0153319	0.878474	BCC UKB males	TRUE	reported	textfile	0.00375307	pattern baldness (males)	TRUE	2.20255e-05	otherwise
rs75896540	T	C	T	C	-0.0149392	0.0224226	0.694777	0.0167088	0.179609	BCC UKB males	TRUE	reported	textfile	0.00412428	pattern baldness (males)	TRUE	0.000146022	otherwise
rs75918219	A	T	A	T	0.0435247	0.0671341	0.9802	0.0577358	0.244918	BCC UKB males	TRUE	reported	textfile	0.0141678	pattern baldness (males)	TRUE	0.00106284	otherwise
rs7593009	G	A	G	A	-0.0176823	-0.0213332	0.63802	0.0158834	0.179236	BCC UKB males	TRUE	reported	textfile	0.00389355	pattern baldness (males)	TRUE	2.79365e-06	p<1e-5 in independent subset
rs7605909	C	T	C	T	-0.136386	0.0383392	0.980093	0.0548537	0.484592	BCC UKB males	TRUE	reported	textfile	0.013427	pattern baldness (males)	TRUE	1.53276e-24	p<1e-5 in independent subset
rs76067940	C	T	C	T	0.0914183	-0.0456762	0.963342	0.0410074	0.265343	BCC UKB males	TRUE	reported	textfile	0.0101048	pattern baldness (males)	TRUE	7.34634e-20	p<1e-5 in independent subset
rs7641212	T	C	T	C	0.00919819	0.0147435	0.607083	0.0158047	0.350895	BCC UKB males	TRUE	reported	textfile	0.00389228	pattern baldness (males)	TRUE	0.00905923	otherwise
rs7642536	T	C	T	C	-0.0847333	0.00919771	0.859085	0.0225449	0.683293	BCC UKB males	TRUE	reported	textfile	0.00554902	pattern baldness (males)	TRUE	6.0626e-53	p<1e-5 in independent subset
rs7650602	T	C	T	C	0.0280909	0.00650685	0.549147	0.0154211	0.673066	BCC UKB males	TRUE	reported	textfile	0.0037904	pattern baldness (males)	TRUE	6.26447e-14	p<1e-5 in independent subset
rs7652704	A	C	A	C	0.0174916	-0.00337936	0.610122	0.0156144	0.828655	BCC UKB males	TRUE	reported	textfile	0.00386733	pattern baldness (males)	TRUE	3.04971e-06	p<1e-5 in independent subset
rs7654151	C	T	C	T	-0.013649	0.0184204	0.578524	0.0156514	0.239229	BCC UKB males	TRUE	reported	textfile	0.00386304	pattern baldness (males)	TRUE	0.000205259	otherwise
rs7687559	G	C	G	C	0.0184763	-0.0247233	0.600438	0.0156447	0.114039	BCC UKB males	TRUE	reported	textfile	0.00385708	pattern baldness (males)	TRUE	8.32952e-07	p<1e-5 in independent subset
rs77123275	C	T	C	T	-0.0424036	0.0158504	0.947768	0.0347757	0.64854	BCC UKB males	TRUE	reported	textfile	0.00857543	pattern baldness (males)	TRUE	3.81153e-07	p<1e-5 in independent subset
rs77125652	C	T	C	T	0.0526322	-0.0864447	0.962694	0.0395965	0.0290253	BCC UKB males	TRUE	reported	textfile	0.00986678	pattern baldness (males)	TRUE	4.79613e-08	p<1e-5 in independent subset
rs7716685	A	T	A	T	-0.0138386	0.0271736	0.578615	0.0154955	0.0794913	BCC UKB males	TRUE	reported	textfile	0.00380244	pattern baldness (males)	TRUE	0.000136637	otherwise
rs77177529	C	T	C	T	0.0376433	0.00283755	0.893587	0.025025	0.909722	BCC UKB males	TRUE	reported	textfile	0.00610409	pattern baldness (males)	TRUE	3.48213e-10	p<1e-5 in independent subset
rs7736883	A	G	A	G	0.0826512	0.00334419	0.612813	0.0156596	0.830894	BCC UKB males	TRUE	reported	textfile	0.00386434	pattern baldness (males)	TRUE	8.60724e-102	p<1e-5 in independent subset
rs77397759	G	T	G	T	-0.0308971	-0.0369278	0.916773	0.0287416	0.198855	BCC UKB males	TRUE	reported	textfile	0.00706859	pattern baldness (males)	TRUE	6.18277e-06	p<1e-5 in independent subset
rs77613166	G	A	G	A	-0.0346305	0.0227692	0.90777	0.0262519	0.385758	BCC UKB males	TRUE	reported	textfile	0.00649357	pattern baldness (males)	TRUE	4.82897e-08	p<1e-5 in independent subset
rs77652633	G	T	G	T	0.0388194	-0.00423016	0.920345	0.0285656	0.882275	BCC UKB males	TRUE	reported	textfile	0.00702604	pattern baldness (males)	TRUE	1.64672e-08	p<1e-5 in independent subset
rs7773154	T	C	T	C	-0.0147013	0.0282396	0.747491	0.0176328	0.109258	BCC UKB males	TRUE	reported	textfile	0.00436568	pattern baldness (males)	TRUE	0.000379305	otherwise
rs7773781	G	C	G	C	-0.0104376	-0.0116325	0.249959	0.0176021	0.508704	BCC UKB males	TRUE	reported	textfile	0.00433915	pattern baldness (males)	TRUE	0.00807632	otherwise
rs77767830	A	T	A	T	-0.119002	-0.013266	0.968647	0.0449362	0.767826	BCC UKB males	TRUE	reported	textfile	0.0110555	pattern baldness (males)	TRUE	2.54407e-27	p<1e-5 in independent subset
rs77797704	T	C	T	C	0.0266205	-0.00502385	0.936288	0.031103	0.871681	BCC UKB males	TRUE	reported	textfile	0.00774209	pattern baldness (males)	TRUE	0.000292568	otherwise
rs779396	A	G	A	G	-0.0116469	-0.00428418	0.441831	0.0152811	0.779202	BCC UKB males	TRUE	reported	textfile	0.00375942	pattern baldness (males)	TRUE	0.000973968	otherwise
rs77951645	A	G	A	G	-0.100436	0.000598737	0.983495	0.0595771	0.991982	BCC UKB males	TRUE	reported	textfile	0.0147737	pattern baldness (males)	TRUE	5.29315e-12	p<1e-5 in independent subset
rs7825602	C	A	C	A	0.0285839	0.0483945	0.925544	0.0291304	0.0966527	BCC UKB males	TRUE	reported	textfile	0.00716133	pattern baldness (males)	TRUE	3.2839e-05	otherwise
rs782852	T	C	T	C	-0.0238495	0.0479562	0.759876	0.0179439	0.00752756	BCC UKB males	TRUE	reported	textfile	0.00437327	pattern baldness (males)	TRUE	2.4698e-08	p<1e-5 in independent subset
rs7838781	A	G	A	G	-0.0270006	0.0555986	0.827115	0.0202914	0.00614382	BCC UKB males	TRUE	reported	textfile	0.0050327	pattern baldness (males)	TRUE	4.04673e-08	p<1e-5 in independent subset
rs78448052	C	T	C	T	0.100364	0.0312802	0.967815	0.0453061	0.48993	BCC UKB males	TRUE	reported	textfile	0.0108825	pattern baldness (males)	TRUE	1.45108e-20	p<1e-5 in independent subset
rs78727435	A	G	A	G	-0.0274731	-0.0378734	0.952538	0.0358568	0.290858	BCC UKB males	TRUE	reported	textfile	0.00896281	pattern baldness (males)	TRUE	0.0010875	otherwise
rs7898528	T	G	T	G	-0.0255599	-0.00707274	0.791317	0.0187107	0.705427	BCC UKB males	TRUE	reported	textfile	0.00463025	pattern baldness (males)	TRUE	1.69308e-08	p<1e-5 in independent subset
rs79206101	C	T	C	T	-0.239674	0.0273374	0.988338	0.0724692	0.706005	BCC UKB males	TRUE	reported	textfile	0.0179795	pattern baldness (males)	TRUE	7.70305e-41	p<1e-5 in independent subset
rs79252466	A	G	A	G	0.0342226	-0.00305121	0.885679	0.0239611	0.898671	BCC UKB males	TRUE	reported	textfile	0.00589679	pattern baldness (males)	TRUE	3.24533e-09	p<1e-5 in independent subset
rs7954168	C	A	C	A	0.026301	-0.0107122	0.698356	0.0165026	0.516259	BCC UKB males	TRUE	reported	textfile	0.00409628	pattern baldness (males)	TRUE	6.78229e-11	p<1e-5 in independent subset
rs79616223	A	G	A	G	0.0590719	-0.0288406	0.960078	0.0400942	0.471943	BCC UKB males	TRUE	reported	textfile	0.00969032	pattern baldness (males)	TRUE	5.43879e-10	p<1e-5 in independent subset
rs79628306	C	T	C	T	0.0764318	0.117749	0.985526	0.0643573	0.0673073	BCC UKB males	TRUE	reported	textfile	0.0158409	pattern baldness (males)	TRUE	7.00137e-07	p<1e-5 in independent subset
rs797909	T	C	T	C	0.0202732	0.00248083	0.348972	0.0161182	0.877677	BCC UKB males	TRUE	reported	textfile	0.00394361	pattern baldness (males)	TRUE	1.36806e-07	p<1e-5 in independent subset
rs800887	A	G	A	G	0.023828	-0.0142452	0.5487	0.0154142	0.355404	BCC UKB males	TRUE	reported	textfile	0.00379401	pattern baldness (males)	TRUE	1.68823e-10	p<1e-5 in independent subset
rs8019453	C	T	C	T	0.0269796	0.00441816	0.848635	0.0214229	0.836607	BCC UKB males	TRUE	reported	textfile	0.00526983	pattern baldness (males)	TRUE	1.53065e-07	p<1e-5 in independent subset
rs8021385	G	A	G	A	-0.0168165	0.0196009	0.445943	0.0153284	0.200993	BCC UKB males	TRUE	reported	textfile	0.00380101	pattern baldness (males)	TRUE	4.83959e-06	p<1e-5 in independent subset
rs80293268	G	C	G	C	-0.0663407	-0.098011	0.952288	0.0370372	0.0081381	BCC UKB males	TRUE	reported	textfile	0.00921112	pattern baldness (males)	TRUE	2.96156e-13	p<1e-5 in independent subset
rs8039305	T	C	T	C	-0.0195709	0.0236583	0.523162	0.0153339	0.122861	BCC UKB males	TRUE	reported	textfile	0.003791	pattern baldness (males)	TRUE	1.2186e-07	p<1e-5 in independent subset
rs804193	C	T	C	T	-0.0487138	-0.0579958	0.95707	0.0378349	0.12531	BCC UKB males	TRUE	reported	textfile	0.00935018	pattern baldness (males)	TRUE	9.4455e-08	p<1e-5 in independent subset
rs8062252	G	A	G	A	0.0139468	0.00543514	0.64876	0.0160447	0.734799	BCC UKB males	TRUE	reported	textfile	0.00397989	pattern baldness (males)	TRUE	0.000228889	otherwise
rs8083006	C	T	C	T	0.0585923	-0.0207528	0.721925	0.0169564	0.220994	BCC UKB males	TRUE	reported	textfile	0.0042181	pattern baldness (males)	TRUE	3.60708e-44	p<1e-5 in independent subset
rs8095040	G	T	G	T	-0.069818	-0.0496295	0.930482	0.0302233	0.100571	BCC UKB males	TRUE	reported	textfile	0.00748131	pattern baldness (males)	TRUE	5.17878e-21	p<1e-5 in independent subset
rs842824	A	G	A	G	-0.0100521	0.0229131	0.122157	0.0234383	0.328277	BCC UKB males	TRUE	reported	textfile	0.0057537	pattern baldness (males)	TRUE	0.0403128	otherwise
rs849523	G	A	G	A	-0.0188146	-0.0104548	0.740766	0.0177236	0.555272	BCC UKB males	TRUE	reported	textfile	0.00434334	pattern baldness (males)	TRUE	7.39384e-06	p<1e-5 in independent subset
rs855250	A	C	A	C	-0.0657038	-0.00308222	0.851994	0.0215307	0.886168	BCC UKB males	TRUE	reported	textfile	0.00530602	pattern baldness (males)	TRUE	1.61764e-35	p<1e-5 in independent subset
rs869457	C	T	C	T	0.0183484	0.0044636	0.681644	0.0165075	0.786854	BCC UKB males	TRUE	reported	textfile	0.0040709	pattern baldness (males)	TRUE	3.28429e-06	p<1e-5 in independent subset
rs886286	A	G	A	G	-0.0192691	-0.0101179	0.809528	0.019513	0.604097	BCC UKB males	TRUE	reported	textfile	0.00477585	pattern baldness (males)	TRUE	2.73366e-05	otherwise
rs88943	T	C	T	C	-0.0298396	-0.00685256	0.390245	0.0156792	0.662077	BCC UKB males	TRUE	reported	textfile	0.00386719	pattern baldness (males)	TRUE	5.99746e-15	p<1e-5 in independent subset
rs899153	C	G	C	G	-0.0125632	0.000144956	0.555311	0.0154057	0.992493	BCC UKB males	TRUE	reported	textfile	0.0037667	pattern baldness (males)	TRUE	0.000425986	otherwise
rs904882	A	G	A	G	0.0223457	-0.0160712	0.0984671	0.0256447	0.530864	BCC UKB males	TRUE	reported	textfile	0.00637465	pattern baldness (males)	TRUE	0.000227961	otherwise
rs905487	T	C	T	C	0.0172745	0.00319846	0.501314	0.0153271	0.834698	BCC UKB males	TRUE	reported	textfile	0.00376124	pattern baldness (males)	TRUE	2.18703e-06	p<1e-5 in independent subset
rs9300169	A	G	A	G	0.0513805	0.00359365	0.264746	0.0173313	0.835736	BCC UKB males	TRUE	reported	textfile	0.00426256	pattern baldness (males)	TRUE	9.24854e-34	p<1e-5 in independent subset
rs930847	G	T	G	T	0.0208452	-0.00505017	0.232934	0.0182201	0.781645	BCC UKB males	TRUE	reported	textfile	0.00448624	pattern baldness (males)	TRUE	1.68828e-06	p<1e-5 in independent subset
rs9315846	C	T	C	T	0.0182427	-0.0179743	0.643545	0.0159349	0.259328	BCC UKB males	TRUE	reported	textfile	0.003927	pattern baldness (males)	TRUE	1.69664e-06	p<1e-5 in independent subset
rs9323514	C	T	C	T	0.0203396	-0.00144827	0.482544	0.0152586	0.924382	BCC UKB males	TRUE	reported	textfile	0.00380138	pattern baldness (males)	TRUE	4.38356e-08	p<1e-5 in independent subset
rs9328050	A	C	A	C	-0.0200238	-0.0535168	0.742157	0.0174923	0.00221737	BCC UKB males	TRUE	reported	textfile	0.00430835	pattern baldness (males)	TRUE	1.67851e-06	p<1e-5 in independent subset
rs9330813	G	A	G	A	0.0166927	-0.00410976	0.684434	0.0164121	0.802271	BCC UKB males	TRUE	reported	textfile	0.00406669	pattern baldness (males)	TRUE	2.02386e-05	otherwise
rs9357362	A	G	A	G	0.0198932	-0.0306005	0.701761	0.0168913	0.0700456	BCC UKB males	TRUE	reported	textfile	0.00417294	pattern baldness (males)	TRUE	9.34063e-07	p<1e-5 in independent subset
rs9367926	C	G	C	G	-0.0220378	0.0200581	0.826772	0.0202864	0.322789	BCC UKB males	TRUE	reported	textfile	0.00498618	pattern baldness (males)	TRUE	4.94016e-06	p<1e-5 in independent subset
rs9376959	C	T	C	T	0.0214294	0.0348861	0.854963	0.0216983	0.107883	BCC UKB males	TRUE	reported	textfile	0.00533219	pattern baldness (males)	TRUE	2.92385e-05	otherwise
rs9388030	T	C	T	C	-0.0139676	0.00502091	0.757603	0.0178748	0.778793	BCC UKB males	TRUE	reported	textfile	0.00437632	pattern baldness (males)	TRUE	0.000707359	otherwise
rs9398070	C	T	C	T	-0.0275341	-0.00156941	0.609472	0.0156704	0.920224	BCC UKB males	TRUE	reported	textfile	0.00385929	pattern baldness (males)	TRUE	4.85702e-13	p<1e-5 in independent subset
rs9401864	C	A	C	A	-0.0231121	-0.0284862	0.681657	0.0163866	0.0821432	BCC UKB males	TRUE	reported	textfile	0.00403905	pattern baldness (males)	TRUE	5.25884e-09	p<1e-5 in independent subset
rs9466169	A	G	A	G	-0.019476	-0.0128141	0.840384	0.0207474	0.536821	BCC UKB males	TRUE	reported	textfile	0.00511051	pattern baldness (males)	TRUE	6.92113e-05	otherwise
rs9472322	T	C	T	C	0.0341021	0.0126488	0.80403	0.0192035	0.510106	BCC UKB males	TRUE	reported	textfile	0.00473483	pattern baldness (males)	TRUE	2.95827e-13	p<1e-5 in independent subset
rs9530136	C	T	C	T	-0.0157037	-0.00285268	0.567017	0.015391	0.852957	BCC UKB males	TRUE	reported	textfile	0.0038006	pattern baldness (males)	TRUE	1.79888e-05	otherwise
rs9559775	G	A	G	A	-0.0289037	-0.00508381	0.928652	0.0295783	0.863535	BCC UKB males	TRUE	reported	textfile	0.00734422	pattern baldness (males)	TRUE	4.14995e-05	otherwise
rs9619753	G	A	G	A	-0.01503	-0.0276332	0.757858	0.017881	0.122252	BCC UKB males	TRUE	reported	textfile	0.00442492	pattern baldness (males)	TRUE	0.000341054	otherwise
rs9659323	A	G	A	G	0.0379891	0.026605	0.559087	0.0153728	0.0835134	BCC UKB males	TRUE	reported	textfile	0.00375292	pattern baldness (males)	TRUE	2.19428e-24	p<1e-5 in independent subset
rs9691699	G	C	G	C	-0.0505132	-0.019633	0.542095	0.015379	0.201739	BCC UKB males	TRUE	reported	textfile	0.0037825	pattern baldness (males)	TRUE	5.5791e-41	p<1e-5 in independent subset
rs9693214	G	T	G	T	0.024986	0.00637433	0.561016	0.0154225	0.679377	BCC UKB males	TRUE	reported	textfile	0.00379491	pattern baldness (males)	TRUE	2.28852e-11	p<1e-5 in independent subset
rs969996	C	T	C	T	-0.0227828	-0.00238545	0.794623	0.018898	0.899552	BCC UKB males	TRUE	reported	textfile	0.00467534	pattern baldness (males)	TRUE	5.4966e-07	p<1e-5 in independent subset
rs9846246	G	A	G	A	0.0326621	-0.00201526	0.406748	0.0153318	0.895425	BCC UKB males	TRUE	reported	textfile	0.00378877	pattern baldness (males)	TRUE	3.32538e-18	p<1e-5 in independent subset
rs986358	G	C	G	C	-0.0177492	-0.0168519	0.62851	0.01582	0.286774	BCC UKB males	TRUE	reported	textfile	0.0039033	pattern baldness (males)	TRUE	2.71784e-06	p<1e-5 in independent subset
rs9896243	C	G	C	G	0.0764318	-0.0182584	0.784581	0.0185175	0.324127	BCC UKB males	TRUE	reported	textfile	0.00457785	pattern baldness (males)	TRUE	7.00714e-63	p<1e-5 in independent subset
rs9896363	C	T	C	T	0.0301699	-0.0683387	0.933543	0.0306881	0.0259554	BCC UKB males	TRUE	reported	textfile	0.00758247	pattern baldness (males)	TRUE	3.46172e-05	otherwise
rs993925	C	T	C	T	0.0185741	0.000635623	0.64847	0.0159702	0.968252	BCC UKB males	TRUE	reported	textfile	0.00391128	pattern baldness (males)	TRUE	1.02286e-06	p<1e-5 in independent subset

## Sheet: Fig2_melanoma_metadata
SNP	effect_allele.exposure	other_allele.exposure	effect_allele.outcome	other_allele.outcome	beta.exposure	beta.outcome	eaf.exposure	pval.outcome	outcome	mr_keep.outcome	pval_origin.outcome	se.outcome	data_source.outcome	se.exposure	exposure	mr_keep.exposure	pval.exposure	Instrument	outlier
rs10017927	G	C	G	C	-0.0210651	-0.00642122	0.328096	0.743	melanoma Phase2 males	TRUE	reported	0.0195839	textfile	0.00403195	pattern baldness (males)	TRUE	8.72924e-08	p<1e-5 in independent subset
rs10061008	G	A	G	A	-0.0128485	-0.0103545	0.649171	0.5833	melanoma Phase2 males	TRUE	reported	0.0188753	textfile	0.0039622	pattern baldness (males)	TRUE	0.00059187	otherwise
rs10113739	T	C	T	C	0.022807	0.0166621	0.442903	0.364	melanoma Phase2 males	TRUE	reported	0.018355	textfile	0.00379642	pattern baldness (males)	TRUE	9.42019e-10	p<1e-5 in independent subset
rs10124220	T	C	T	C	-0.0205456	0.0279097	0.397158	0.1329	melanoma Phase2 males	TRUE	reported	0.0185722	textfile	0.00386694	pattern baldness (males)	TRUE	5.38756e-08	p<1e-5 in independent subset
rs10148309	C	T	C	T	0.0253	-0.00150128	0.852109	0.9504	melanoma Phase2 males	TRUE	reported	0.0241346	textfile	0.00534287	pattern baldness (males)	TRUE	1.09375e-06	p<1e-5 in independent subset
rs10152593	C	T	C	T	-0.020763	0.0021978	0.704271	0.9182	melanoma Phase2 males	TRUE	reported	0.0213999	textfile	0.00416515	pattern baldness (males)	TRUE	3.09914e-07	p<1e-5 in independent subset
rs10178562	C	T	C	T	-0.0109014	-0.00200221	0.68618	0.9142	melanoma Phase2 males	TRUE	reported	0.0185833	textfile	0.00402563	pattern baldness (males)	TRUE	0.00338452	otherwise
rs10184550	G	A	G	A	0.0173489	0.0430637	0.453494	0.01911	melanoma Phase2 males	TRUE	reported	0.0183768	textfile	0.00379992	pattern baldness (males)	TRUE	2.49038e-06	p<1e-5 in independent subset
rs10185460	T	C	T	C	-0.0161506	-0.00420927	0.328256	0.827	melanoma Phase2 males	TRUE	reported	0.0192599	textfile	0.00399249	pattern baldness (males)	TRUE	2.61342e-05	otherwise
rs10186403	G	A	G	A	0.0223943	0.0195104	0.610764	0.2932	melanoma Phase2 males	TRUE	reported	0.0185614	textfile	0.00383544	pattern baldness (males)	TRUE	2.62918e-09	p<1e-5 in independent subset
rs10186950	T	C	T	C	0.0441524	-0.0146076	0.505488	0.4196	melanoma Phase2 males	TRUE	reported	0.0180986	textfile	0.00373954	pattern baldness (males)	TRUE	1.79773e-32	p<1e-5 in independent subset
rs10206999	C	A	C	A	0.0169057	0.0183328	0.760178	0.4001	melanoma Phase2 males	TRUE	reported	0.0217873	textfile	0.00439792	pattern baldness (males)	TRUE	6.05171e-05	otherwise
rs10214148	G	A	G	A	-0.0207662	-0.028814	0.583084	0.1161	melanoma Phase2 males	TRUE	reported	0.018337	textfile	0.00379487	pattern baldness (males)	TRUE	2.2227e-08	p<1e-5 in independent subset
rs10231597	A	C	A	C	-0.0114695	0.00757201	0.607734	0.689	melanoma Phase2 males	TRUE	reported	0.01892	textfile	0.0038725	pattern baldness (males)	TRUE	0.00152932	otherwise
rs1026149	A	T	A	T	-0.0179995	-0.0237829	0.746461	0.2523	melanoma Phase2 males	TRUE	reported	0.0207751	textfile	0.004308	pattern baldness (males)	TRUE	1.4694e-05	otherwise
rs1037221	G	A	G	A	0.0804707	-0.202383	0.0200481	0.001089	melanoma Phase2 males	TRUE	reported	0.061958	textfile	0.0133469	pattern baldness (males)	TRUE	8.2403e-10	p<1e-5 in independent subset
rs1041478	A	G	A	G	0.018299	0.0332446	0.580609	0.07308	melanoma Phase2 males	TRUE	reported	0.0185482	textfile	0.00380518	pattern baldness (males)	TRUE	7.58546e-07	p<1e-5 in independent subset
rs10416424	A	G	A	G	0.0127643	0.02147	0.65439	0.3165	melanoma Phase2 males	TRUE	reported	0.0214341	textfile	0.00399273	pattern baldness (males)	TRUE	0.000694601	otherwise
rs10430530	T	C	T	C	-0.0274203	0.00279636	0.659659	0.888	melanoma Phase2 males	TRUE	reported	0.0198555	textfile	0.00397944	pattern baldness (males)	TRUE	2.77999e-12	p<1e-5 in independent subset
rs10462383	C	T	C	T	-0.0158927	-0.0594377	0.5564	0.001212	melanoma Phase2 males	TRUE	reported	0.0183674	textfile	0.00378772	pattern baldness (males)	TRUE	1.35926e-05	otherwise
rs10469955	T	C	T	C	-0.0294909	-0.0197966	0.449825	0.2764	melanoma Phase2 males	TRUE	reported	0.018188	textfile	0.00377103	pattern baldness (males)	TRUE	2.63314e-15	p<1e-5 in independent subset
rs10502990	T	C	T	C	0.0149549	0.00628086	0.587744	0.7427	melanoma Phase2 males	TRUE	reported	0.0191326	textfile	0.0038766	pattern baldness (males)	TRUE	5.7221e-05	otherwise
rs1053025	T	C	T	C	0.0127079	-0.0179621	0.461168	0.3232	melanoma Phase2 males	TRUE	reported	0.0181821	textfile	0.00375259	pattern baldness (males)	TRUE	0.000354036	otherwise
rs10750171	T	G	T	G	-0.0101325	0.0495566	0.523055	0.007316	melanoma Phase2 males	TRUE	reported	0.0184767	textfile	0.00378628	pattern baldness (males)	TRUE	0.00372411	otherwise
rs10759298	T	G	T	G	-0.0184059	0.00518704	0.449026	0.7816	melanoma Phase2 males	TRUE	reported	0.0187099	textfile	0.00379876	pattern baldness (males)	TRUE	6.32297e-07	p<1e-5 in independent subset
rs10789250	A	G	A	G	-0.0318289	0.0212742	0.43795	0.2506	melanoma Phase2 males	TRUE	reported	0.0185172	textfile	0.00378029	pattern baldness (males)	TRUE	1.88728e-17	p<1e-5 in independent subset
rs10824636	C	T	C	T	0.0148443	0.0173504	0.427647	0.3498	melanoma Phase2 males	TRUE	reported	0.018557	textfile	0.00383669	pattern baldness (males)	TRUE	5.46328e-05	otherwise
rs10831912	T	C	T	C	-0.00882627	0.00717491	0.400209	0.7032	melanoma Phase2 males	TRUE	reported	0.0188316	textfile	0.00386407	pattern baldness (males)	TRUE	0.0111802	otherwise
rs10841580	C	T	C	T	0.0165895	0.0121274	0.657114	0.5357	melanoma Phase2 males	TRUE	reported	0.0195815	textfile	0.00401438	pattern baldness (males)	TRUE	1.79405e-05	otherwise
rs10845549	A	G	A	G	-0.0144478	-0.0108598	0.609462	0.5569	melanoma Phase2 males	TRUE	reported	0.0184863	textfile	0.00385557	pattern baldness (males)	TRUE	8.93905e-05	otherwise
rs10859567	T	G	T	G	-0.0177987	-0.00803298	0.545929	0.6603	melanoma Phase2 males	TRUE	reported	0.0182776	textfile	0.00380842	pattern baldness (males)	TRUE	1.48046e-06	p<1e-5 in independent subset
rs10861775	A	G	A	G	0.021558	-0.0227593	0.333505	0.2398	melanoma Phase2 males	TRUE	reported	0.0193616	textfile	0.00399057	pattern baldness (males)	TRUE	3.29077e-08	p<1e-5 in independent subset
rs10876307	T	C	T	C	0.0195325	0.00777051	0.48668	0.674	melanoma Phase2 males	TRUE	reported	0.018472	textfile	0.00375576	pattern baldness (males)	TRUE	9.92812e-08	p<1e-5 in independent subset
rs10878639	C	T	C	T	-0.0138066	0.0260601	0.713448	0.2104	melanoma Phase2 males	TRUE	reported	0.020807	textfile	0.00421245	pattern baldness (males)	TRUE	0.000523524	otherwise
rs10888690	T	C	T	C	0.0345788	-0.00110072	0.593747	0.948	melanoma Phase2 males	TRUE	reported	0.0168774	textfile	0.00380819	pattern baldness (males)	TRUE	5.42305e-20	p<1e-5 in independent subset
rs10934270	C	T	C	T	-0.0210647	0.0357567	0.597023	0.05392	melanoma Phase2 males	TRUE	reported	0.018551	textfile	0.00383244	pattern baldness (males)	TRUE	1.93789e-08	p<1e-5 in independent subset
rs10956486	T	C	T	C	0.0153968	0.0671977	0.681155	0.0007711	melanoma Phase2 males	TRUE	reported	0.0199817	textfile	0.00404345	pattern baldness (males)	TRUE	7.00937e-05	otherwise
rs10981922	T	G	T	G	0.0262621	-0.00280421	0.637682	0.877	melanoma Phase2 males	TRUE	reported	0.0181182	textfile	0.00393374	pattern baldness (males)	TRUE	1.2268e-11	p<1e-5 in independent subset
rs10988482	T	G	T	G	0.0162379	0.0153826	0.870155	0.6123	melanoma Phase2 males	TRUE	reported	0.0303529	textfile	0.0058097	pattern baldness (males)	TRUE	0.00259528	otherwise
rs11001957	T	C	T	C	0.0294719	0.0568583	0.887716	0.05757	melanoma Phase2 males	TRUE	reported	0.0299419	textfile	0.00611517	pattern baldness (males)	TRUE	7.19688e-07	p<1e-5 in independent subset
rs11037975	C	G	C	G	0.0548524	-0.00220265	0.698806	0.9111	melanoma Phase2 males	TRUE	reported	0.019728	textfile	0.00413531	pattern baldness (males)	TRUE	1.86198e-40	p<1e-5 in independent subset
rs11049231	G	A	G	A	0.0614084	-0.0567879	0.957659	0.2226	melanoma Phase2 males	TRUE	reported	0.046561	textfile	0.00940321	pattern baldness (males)	TRUE	3.27581e-11	p<1e-5 in independent subset
rs11096659	T	C	T	C	-0.0146786	-0.00773058	0.661794	0.6831	melanoma Phase2 males	TRUE	reported	0.0189365	textfile	0.00396239	pattern baldness (males)	TRUE	0.000105912	otherwise
rs11123816	G	A	G	A	-0.0148201	0.0185291	0.762586	0.3814	melanoma Phase2 males	TRUE	reported	0.0211684	textfile	0.00440483	pattern baldness (males)	TRUE	0.000383397	otherwise
rs11138885	T	C	T	C	-0.0395133	-0.0203068	0.920189	0.5349	melanoma Phase2 males	TRUE	reported	0.0327242	textfile	0.00693243	pattern baldness (males)	TRUE	5.99824e-09	p<1e-5 in independent subset
rs11152897	G	C	G	C	0.0375168	-0.0405137	0.944763	0.3071	melanoma Phase2 males	TRUE	reported	0.0396677	textfile	0.00822305	pattern baldness (males)	TRUE	2.52867e-06	p<1e-5 in independent subset
rs11170861	T	A	T	A	-0.0137551	-0.00110072	0.632472	0.9523	melanoma Phase2 males	TRUE	reported	0.0184009	textfile	0.00392566	pattern baldness (males)	TRUE	0.000229253	otherwise
rs111814517	C	T	C	T	-0.0198454	0.013707	0.859651	0.6025	melanoma Phase2 males	TRUE	reported	0.0263187	textfile	0.0054014	pattern baldness (males)	TRUE	0.000119335	otherwise
rs111961571	A	G	A	G	0.0405514	-0.00461108	0.933839	0.8989	melanoma Phase2 males	TRUE	reported	0.0362931	textfile	0.00756361	pattern baldness (males)	TRUE	4.12939e-08	p<1e-5 in independent subset
rs11205303	T	C	T	C	0.0165983	-0.00180181	0.59323	0.9288	melanoma Phase2 males	TRUE	reported	0.0201647	textfile	0.00380711	pattern baldness (males)	TRUE	6.50859e-06	p<1e-5 in independent subset
rs11255599	G	A	G	A	0.0113067	-0.0263467	0.84485	0.2845	melanoma Phase2 males	TRUE	reported	0.0246169	textfile	0.00518856	pattern baldness (males)	TRUE	0.0146599	otherwise
rs11263432	T	C	T	C	0.0231104	-0.0137961	0.637783	0.4694	melanoma Phase2 males	TRUE	reported	0.0190697	textfile	0.00393805	pattern baldness (males)	TRUE	2.19893e-09	p<1e-5 in independent subset
rs112679102	C	T	C	T	-0.0254989	-0.00984933	0.932389	0.7863	melanoma Phase2 males	TRUE	reported	0.0363285	textfile	0.00751449	pattern baldness (males)	TRUE	0.000345283	otherwise
rs113017476	G	A	G	A	0.124234	0.0430637	0.960454	0.4219	melanoma Phase2 males	TRUE	reported	0.0536199	textfile	0.00969095	pattern baldness (males)	TRUE	6.36866e-38	p<1e-5 in independent subset
rs1134941	G	A	G	A	-0.024209	-0.0155214	0.589672	0.3961	melanoma Phase2 males	TRUE	reported	0.0182904	textfile	0.0038135	pattern baldness (males)	TRUE	1.08899e-10	p<1e-5 in independent subset
rs113937221	A	G	A	G	-0.0374783	0.0266446	0.952847	0.5834	melanoma Phase2 males	TRUE	reported	0.0485838	textfile	0.00897012	pattern baldness (males)	TRUE	1.4696e-05	otherwise
rs114765739	G	A	G	A	-0.0344502	0.0657005	0.950871	0.1097	melanoma Phase2 males	TRUE	reported	0.0410745	textfile	0.00867554	pattern baldness (males)	TRUE	3.57922e-05	otherwise
rs114772483	C	T	C	T	-0.0683094	0.031211	0.956335	0.4767	melanoma Phase2 males	TRUE	reported	0.0438591	textfile	0.00931204	pattern baldness (males)	TRUE	1.10365e-13	p<1e-5 in independent subset
rs115109046	C	T	C	T	-0.0364992	-0.101379	0.967812	0.07608	melanoma Phase2 males	TRUE	reported	0.0571505	textfile	0.0106011	pattern baldness (males)	TRUE	0.000287689	otherwise
rs115182912	G	A	G	A	-0.153921	0.0620414	0.975467	0.3315	melanoma Phase2 males	TRUE	reported	0.063888	textfile	0.0125569	pattern baldness (males)	TRUE	7.62159e-35	p<1e-5 in independent subset
rs116008080	G	A	G	A	-0.0538236	-0.0373942	0.975958	0.5472	melanoma Phase2 males	TRUE	reported	0.0621206	textfile	0.0124352	pattern baldness (males)	TRUE	7.51235e-06	p<1e-5 in independent subset
rs116136222	A	G	A	G	-0.043005	0.00896063	0.980376	0.9104	melanoma Phase2 males	TRUE	reported	0.079626	textfile	0.0135039	pattern baldness (males)	TRUE	0.000724682	otherwise
rs116366156	T	C	T	C	0.0507189	-0.0225547	0.977796	0.7163	melanoma Phase2 males	TRUE	reported	0.0620643	textfile	0.0127704	pattern baldness (males)	TRUE	3.5696e-05	otherwise
rs11641753	C	T	C	T	0.0150826	0.00915884	0.787601	0.6894	melanoma Phase2 males	TRUE	reported	0.022916	textfile	0.00460285	pattern baldness (males)	TRUE	0.000524961	otherwise
rs116490924	G	A	G	A	-0.0434124	-0.0242952	0.967806	0.6604	melanoma Phase2 males	TRUE	reported	0.0552966	textfile	0.0106991	pattern baldness (males)	TRUE	2.47925e-05	otherwise
rs11675022	C	A	C	A	0.0175	0.0116332	0.591483	0.5312	melanoma Phase2 males	TRUE	reported	0.0185782	textfile	0.00381135	pattern baldness (males)	TRUE	2.19984e-06	p<1e-5 in independent subset
rs11684254	C	G	C	G	-0.0739759	-0.00662255	0.656839	0.7299	melanoma Phase2 males	TRUE	reported	0.0191814	textfile	0.00393812	pattern baldness (males)	TRUE	5.04983e-79	p<1e-5 in independent subset
rs11724094	C	A	C	A	0.0133218	0.0202947	0.628775	0.2893	melanoma Phase2 males	TRUE	reported	0.0191521	textfile	0.00389752	pattern baldness (males)	TRUE	0.000315393	otherwise
rs117538856	G	A	G	A	-0.0472779	0.0871947	0.949502	0.1246	melanoma Phase2 males	TRUE	reported	0.0567767	textfile	0.00858529	pattern baldness (males)	TRUE	1.82656e-08	p<1e-5 in independent subset
rs11769879	G	A	G	A	0.0163573	0.0330511	0.503345	0.07054	melanoma Phase2 males	TRUE	reported	0.0182762	textfile	0.00376823	pattern baldness (males)	TRUE	7.09681e-06	p<1e-5 in independent subset
rs117737783	G	A	G	A	0.0442144	-0.0457345	0.918569	0.2205	melanoma Phase2 males	TRUE	reported	0.0373282	textfile	0.00722851	pattern baldness (males)	TRUE	4.77759e-10	p<1e-5 in independent subset
rs117997962	A	G	A	G	0.0483145	0.0290761	0.97803	0.6987	melanoma Phase2 males	TRUE	reported	0.0751173	textfile	0.0128549	pattern baldness (males)	TRUE	8.54846e-05	otherwise
rs11870606	C	T	C	T	-0.00966612	-0.0154198	0.835411	0.5566	melanoma Phase2 males	TRUE	reported	0.0262287	textfile	0.00501842	pattern baldness (males)	TRUE	0.0270442	otherwise
rs1188074	C	T	C	T	-0.0149595	0.0255728	0.588871	0.1666	melanoma Phase2 males	TRUE	reported	0.018488	textfile	0.00383595	pattern baldness (males)	TRUE	4.81329e-05	otherwise
rs11888023	G	C	G	C	0.0289919	0.0206866	0.874299	0.4637	melanoma Phase2 males	TRUE	reported	0.0282308	textfile	0.00566512	pattern baldness (males)	TRUE	1.54712e-07	p<1e-5 in independent subset
rs11923951	T	C	T	C	-0.0247734	-0.083499	0.906844	0.007142	melanoma Phase2 males	TRUE	reported	0.0310388	textfile	0.00649626	pattern baldness (males)	TRUE	6.851e-05	otherwise
rs11965881	A	G	A	G	-0.0201053	-0.00030008	0.615233	0.9852	melanoma Phase2 males	TRUE	reported	0.0161767	textfile	0.00385691	pattern baldness (males)	TRUE	9.30058e-08	p<1e-5 in independent subset
rs11972823	G	T	G	T	0.0210386	0.00757201	0.914794	0.8087	melanoma Phase2 males	TRUE	reported	0.0312759	textfile	0.00673482	pattern baldness (males)	TRUE	0.000892492	otherwise
rs12081852	A	C	A	C	-0.0145768	0.0222528	0.569057	0.2396	melanoma Phase2 males	TRUE	reported	0.0189227	textfile	0.00378396	pattern baldness (males)	TRUE	5.85162e-05	otherwise
rs12083887	A	G	A	G	0.0458851	0.0154811	0.402504	0.4072	melanoma Phase2 males	TRUE	reported	0.0186782	textfile	0.00382119	pattern baldness (males)	TRUE	1.61148e-33	p<1e-5 in independent subset
rs12106594	C	T	C	T	-0.0305113	-0.0319068	0.952321	0.4365	melanoma Phase2 males	TRUE	reported	0.0410051	textfile	0.00888744	pattern baldness (males)	TRUE	0.000298382	otherwise
rs12125691	G	T	G	T	-0.0325086	-0.0118714	0.576511	0.5168	melanoma Phase2 males	TRUE	reported	0.0183119	textfile	0.00379863	pattern baldness (males)	TRUE	5.74311e-18	p<1e-5 in independent subset
rs12143237	G	A	G	A	0.029746	-0.0194906	0.755163	0.3671	melanoma Phase2 males	TRUE	reported	0.0216102	textfile	0.00435762	pattern baldness (males)	TRUE	4.35957e-12	p<1e-5 in independent subset
rs12185725	A	G	A	G	-0.0344037	-0.00632057	0.805298	0.7873	melanoma Phase2 males	TRUE	reported	0.0234253	textfile	0.00478667	pattern baldness (males)	TRUE	3.3019e-13	p<1e-5 in independent subset
rs12203592	C	T	C	T	-0.0852546	-0.0241927	0.779514	0.3249	melanoma Phase2 males	TRUE	reported	0.0245751	textfile	0.00465326	pattern baldness (males)	TRUE	2.78887e-75	p<1e-5 in independent subset	rs12203592
rs12206890	C	T	C	T	-0.0589982	0.00965421	0.562457	0.6026	melanoma Phase2 males	TRUE	reported	0.0185421	textfile	0.00378774	pattern baldness (males)	TRUE	5.29122e-55	p<1e-5 in independent subset
rs12214131	G	A	G	A	-0.036367	0.0181364	0.634262	0.34	melanoma Phase2 males	TRUE	reported	0.0190076	textfile	0.00391835	pattern baldness (males)	TRUE	8.37882e-21	p<1e-5 in independent subset
rs12235002	G	A	G	A	0.0351483	0.00886151	0.228286	0.6908	melanoma Phase2 males	TRUE	reported	0.022278	textfile	0.00448321	pattern baldness (males)	TRUE	2.253e-15	p<1e-5 in independent subset
rs12272190	G	A	G	A	-0.015965	0.0224484	0.868718	0.4018	melanoma Phase2 males	TRUE	reported	0.0267749	textfile	0.005654	pattern baldness (males)	TRUE	0.0023739	otherwise
rs12291671	T	C	T	C	-0.0215243	-0.00290451	0.958385	0.9454	melanoma Phase2 males	TRUE	reported	0.0424112	textfile	0.00941743	pattern baldness (males)	TRUE	0.0111394	otherwise
rs12326514	G	C	G	C	0.0130215	0.00896063	0.692384	0.6543	melanoma Phase2 males	TRUE	reported	0.0200105	textfile	0.00412007	pattern baldness (males)	TRUE	0.000787481	otherwise
rs12340775	G	A	G	A	-0.0581638	-0.0362528	0.944134	0.4194	melanoma Phase2 males	TRUE	reported	0.0448972	textfile	0.0084701	pattern baldness (males)	TRUE	3.27933e-12	p<1e-5 in independent subset
rs12344562	T	C	T	C	-0.0118405	0.00269663	0.815654	0.9115	melanoma Phase2 males	TRUE	reported	0.0242619	textfile	0.00487135	pattern baldness (males)	TRUE	0.00753608	otherwise
rs12355391	A	C	A	C	0.0129942	-0.00270393	0.56466	0.8781	melanoma Phase2 males	TRUE	reported	0.0176291	textfile	0.00382305	pattern baldness (males)	TRUE	0.000338276	otherwise
rs12360755	C	T	C	T	0.030458	0.0011994	0.954431	0.9797	melanoma Phase2 males	TRUE	reported	0.0471367	textfile	0.00911951	pattern baldness (males)	TRUE	0.000419084	otherwise
rs12408466	G	T	G	T	0.0127141	-0.0320101	0.583506	0.08535	melanoma Phase2 males	TRUE	reported	0.0186056	textfile	0.00386697	pattern baldness (males)	TRUE	0.00050474	otherwise
rs12411196	C	A	C	A	-0.0201075	-0.00130098	0.797066	0.9503	melanoma Phase2 males	TRUE	reported	0.0208725	textfile	0.00466504	pattern baldness (males)	TRUE	8.15341e-06	p<1e-5 in independent subset
rs12440453	C	T	C	T	0.0174005	0.0260601	0.672479	0.1857	melanoma Phase2 males	TRUE	reported	0.0196917	textfile	0.00403855	pattern baldness (males)	TRUE	8.21453e-06	p<1e-5 in independent subset
rs12457893	A	C	A	C	-0.0291727	0.000799755	0.544353	0.9682	melanoma Phase2 males	TRUE	reported	0.0200611	textfile	0.00382843	pattern baldness (males)	TRUE	1.26822e-14	p<1e-5 in independent subset
rs12548670	G	A	G	A	-0.0203339	0.0130162	0.674623	0.5009	melanoma Phase2 males	TRUE	reported	0.0193385	textfile	0.00404847	pattern baldness (males)	TRUE	2.54865e-07	p<1e-5 in independent subset
rs12563029	G	T	G	T	-0.0349503	0.0428721	0.895904	0.1643	melanoma Phase2 males	TRUE	reported	0.0308265	textfile	0.0061105	pattern baldness (males)	TRUE	5.33524e-09	p<1e-5 in independent subset
rs12598376	C	T	C	T	-0.0221578	-0.018064	0.371826	0.3669	melanoma Phase2 males	TRUE	reported	0.02002	textfile	0.00391421	pattern baldness (males)	TRUE	7.53076e-09	p<1e-5 in independent subset
rs12603865	C	G	C	G	-0.070463	0.036914	0.949698	0.383	melanoma Phase2 males	TRUE	reported	0.042314	textfile	0.00866049	pattern baldness (males)	TRUE	2.04032e-16	p<1e-5 in independent subset
rs12683020	A	G	A	G	0.0171195	0.0232304	0.77348	0.3074	melanoma Phase2 males	TRUE	reported	0.0227595	textfile	0.00450392	pattern baldness (males)	TRUE	7.20502e-05	otherwise
rs12702262	G	C	G	C	-0.0438184	0.0319862	0.768884	0.1329	melanoma Phase2 males	TRUE	reported	0.0212849	textfile	0.00446366	pattern baldness (males)	TRUE	4.77092e-23	p<1e-5 in independent subset
rs1271309	A	G	A	G	-0.0233857	-0.0312875	0.162821	0.2112	melanoma Phase2 males	TRUE	reported	0.0250245	textfile	0.00511335	pattern baldness (males)	TRUE	2.39868e-06	p<1e-5 in independent subset
rs12713276	C	T	C	T	-0.0163116	-0.0210215	0.807309	0.3665	melanoma Phase2 males	TRUE	reported	0.0232784	textfile	0.00474493	pattern baldness (males)	TRUE	0.000293349	otherwise
rs12723643	G	A	G	A	-0.021451	0.00488852	0.378795	0.7998	melanoma Phase2 males	TRUE	reported	0.019276	textfile	0.00385705	pattern baldness (males)	TRUE	1.3373e-08	p<1e-5 in independent subset
rs12737245	C	A	C	A	0.0531958	0.0104463	0.677864	0.5965	melanoma Phase2 males	TRUE	reported	0.0197308	textfile	0.00399591	pattern baldness (males)	TRUE	9.78277e-41	p<1e-5 in independent subset
rs12793392	C	T	C	T	-0.0109637	-0.00430971	0.43543	0.8107	melanoma Phase2 males	TRUE	reported	0.0179929	textfile	0.00380273	pattern baldness (males)	TRUE	0.00196883	otherwise
rs12825098	G	A	G	A	-0.0473889	-0.0439564	0.953145	0.3454	melanoma Phase2 males	TRUE	reported	0.0465862	textfile	0.00889173	pattern baldness (males)	TRUE	4.92288e-08	p<1e-5 in independent subset
rs12951993	A	G	A	G	0.0167028	-0.0191848	0.422436	0.3003	melanoma Phase2 males	TRUE	reported	0.0185219	textfile	0.00381651	pattern baldness (males)	TRUE	6.03114e-06	p<1e-5 in independent subset
rs12961565	T	C	T	C	0.0334731	0.0177434	0.907513	0.5687	melanoma Phase2 males	TRUE	reported	0.0311306	textfile	0.00651746	pattern baldness (males)	TRUE	1.4039e-07	p<1e-5 in independent subset
rs12969846	G	C	G	C	0.0138899	0.00667832	0.657689	0.7358	melanoma Phase2 males	TRUE	reported	0.0197923	textfile	0.00398783	pattern baldness (males)	TRUE	0.000247847	otherwise
rs13022414	C	A	C	A	-0.0347233	-0.0266547	0.753729	0.1996	melanoma Phase2 males	TRUE	reported	0.0207803	textfile	0.00437112	pattern baldness (males)	TRUE	9.80404e-16	p<1e-5 in independent subset
rs13037922	C	T	C	T	-0.0415428	0.0072742	0.206108	0.7707	melanoma Phase2 males	TRUE	reported	0.0249579	textfile	0.0047123	pattern baldness (males)	TRUE	5.94048e-19	p<1e-5 in independent subset
rs13085137	C	A	C	A	0.0164816	0.0173504	0.166574	0.4766	melanoma Phase2 males	TRUE	reported	0.0243759	textfile	0.00504534	pattern baldness (males)	TRUE	0.000544049	otherwise
rs13107325	C	T	C	T	0.0403656	-0.0723632	0.924153	0.03162	melanoma Phase2 males	TRUE	reported	0.0336701	textfile	0.00712663	pattern baldness (males)	TRUE	7.392e-09	p<1e-5 in independent subset
rs13133488	G	A	G	A	0.0144892	0.015678	0.728543	0.4466	melanoma Phase2 males	TRUE	reported	0.0205993	textfile	0.00422019	pattern baldness (males)	TRUE	0.000298135	otherwise
rs13178677	T	C	T	C	0.0230479	0.0104463	0.502256	0.5704	melanoma Phase2 males	TRUE	reported	0.0184088	textfile	0.00377023	pattern baldness (males)	TRUE	4.88484e-10	p<1e-5 in independent subset
rs13231656	A	G	A	G	0.0195413	0.0212742	0.78535	0.3375	melanoma Phase2 males	TRUE	reported	0.0221811	textfile	0.00459325	pattern baldness (males)	TRUE	1.04828e-05	otherwise
rs13259359	A	G	A	G	0.0101054	-0.0595439	0.718551	0.002722	melanoma Phase2 males	TRUE	reported	0.0198645	textfile	0.00419434	pattern baldness (males)	TRUE	0.0079917	otherwise
rs13272328	T	C	T	C	-0.0171036	-0.0166393	0.350727	0.3806	melanoma Phase2 males	TRUE	reported	0.0189775	textfile	0.00395022	pattern baldness (males)	TRUE	7.46278e-06	p<1e-5 in independent subset
rs13434277	A	G	A	G	-0.0127454	-0.020511	0.612118	0.2709	melanoma Phase2 males	TRUE	reported	0.0186295	textfile	0.00387519	pattern baldness (males)	TRUE	0.000502766	otherwise
rs1345417	C	G	C	G	0.0201017	-0.0323199	0.401208	0.1071	melanoma Phase2 males	TRUE	reported	0.0200575	textfile	0.00389347	pattern baldness (males)	TRUE	1.21559e-07	p<1e-5 in independent subset
rs138232196	G	C	G	C	-0.0264438	-0.0141003	0.771646	0.5038	melanoma Phase2 males	TRUE	reported	0.0210918	textfile	0.0044715	pattern baldness (males)	TRUE	1.67097e-09	p<1e-5 in independent subset
rs138644877	C	T	C	T	-0.0566116	0.0853598	0.974792	0.165	melanoma Phase2 males	TRUE	reported	0.0614785	textfile	0.0121939	pattern baldness (males)	TRUE	1.72012e-06	p<1e-5 in independent subset
rs1396609	A	G	A	G	-0.0173208	-0.0213279	0.689134	0.2704	melanoma Phase2 males	TRUE	reported	0.0193514	textfile	0.00407852	pattern baldness (males)	TRUE	1.08406e-05	otherwise
rs140613174	C	T	C	T	0.0543128	-0.0215323	0.958404	0.6748	melanoma Phase2 males	TRUE	reported	0.05132	textfile	0.00981138	pattern baldness (males)	TRUE	1.54999e-08	p<1e-5 in independent subset
rs141379129	T	C	T	C	0.059562	0.0153826	0.960946	0.7291	melanoma Phase2 males	TRUE	reported	0.044417	textfile	0.00991385	pattern baldness (males)	TRUE	9.39369e-10	p<1e-5 in independent subset
rs141936646	C	T	C	T	-0.0694002	-0.0971821	0.974242	0.1464	melanoma Phase2 males	TRUE	reported	0.066913	textfile	0.0122452	pattern baldness (males)	TRUE	7.24298e-09	p<1e-5 in independent subset
rs142393141	G	C	G	C	0.0729925	0.0237189	0.985998	0.8046	melanoma Phase2 males	TRUE	reported	0.0958732	textfile	0.0173789	pattern baldness (males)	TRUE	1.3342e-05	otherwise
rs143353512	G	A	G	A	-0.0828438	-0.033974	0.962959	0.4833	melanoma Phase2 males	TRUE	reported	0.0484647	textfile	0.00995538	pattern baldness (males)	TRUE	4.34246e-17	p<1e-5 in independent subset
rs1460510	C	T	C	T	0.018089	0.0245975	0.725663	0.2238	melanoma Phase2 males	TRUE	reported	0.0202201	textfile	0.00422126	pattern baldness (males)	TRUE	9.12819e-06	p<1e-5 in independent subset
rs146206119	G	A	G	A	0.0255782	0.0524078	0.894018	0.0712	melanoma Phase2 males	TRUE	reported	0.0290477	textfile	0.00612844	pattern baldness (males)	TRUE	1.49854e-05	otherwise
rs146581216	T	C	T	C	0.031109	0.0566694	0.93773	0.1225	melanoma Phase2 males	TRUE	reported	0.0366943	textfile	0.00775244	pattern baldness (males)	TRUE	3.00012e-05	otherwise
rs147470033	G	A	G	A	-0.0287357	-0.0397849	0.971448	0.5147	melanoma Phase2 males	TRUE	reported	0.0610632	textfile	0.0114194	pattern baldness (males)	TRUE	0.00592814	otherwise
rs147558170	C	T	C	T	0.031649	0.0112377	0.965565	0.8294	melanoma Phase2 males	TRUE	reported	0.0521543	textfile	0.010275	pattern baldness (males)	TRUE	0.00103433	otherwise
rs1494946	T	A	T	A	0.0155752	0.0272287	0.534784	0.1409	melanoma Phase2 males	TRUE	reported	0.0184921	textfile	0.00379033	pattern baldness (males)	TRUE	1.98522e-05	otherwise
rs150962800	C	T	C	T	0.0620807	-0.369805	0.973034	4.193e-09	melanoma Phase2 males	TRUE	reported	0.0629306	textfile	0.0116443	pattern baldness (males)	TRUE	4.87228e-08	p<1e-5 in independent subset
rs150985681	G	A	G	A	-0.0387045	0.0352741	0.974324	0.6573	melanoma Phase2 males	TRUE	reported	0.0795099	textfile	0.0119547	pattern baldness (males)	TRUE	0.000602705	otherwise
rs1521879	G	A	G	A	0.0346834	0.053546	0.194312	0.01942	melanoma Phase2 males	TRUE	reported	0.0229087	textfile	0.00473774	pattern baldness (males)	TRUE	1.23374e-13	p<1e-5 in independent subset
rs1685679	T	C	T	C	-0.0188088	0.0321799	0.441368	0.08219	melanoma Phase2 males	TRUE	reported	0.0185142	textfile	0.00379008	pattern baldness (males)	TRUE	3.47708e-07	p<1e-5 in independent subset
rs17025388	T	G	T	G	-0.0487503	-0.0567879	0.964196	0.2417	melanoma Phase2 males	TRUE	reported	0.0485056	textfile	0.0101949	pattern baldness (males)	TRUE	8.68524e-07	p<1e-5 in independent subset
rs17037148	C	T	C	T	0.053501	-0.0076298	0.925262	0.8317	melanoma Phase2 males	TRUE	reported	0.0359013	textfile	0.00715158	pattern baldness (males)	TRUE	3.68784e-14	p<1e-5 in independent subset
rs17224527	T	A	T	A	0.0185648	0.00796896	0.669006	0.6852	melanoma Phase2 males	TRUE	reported	0.0196581	textfile	0.00399599	pattern baldness (males)	TRUE	1.69333e-06	p<1e-5 in independent subset
rs17241253	T	C	T	C	-0.0340924	-0.0171479	0.809146	0.4552	melanoma Phase2 males	TRUE	reported	0.0229626	textfile	0.00481491	pattern baldness (males)	TRUE	7.17714e-13	p<1e-5 in independent subset
rs17265513	T	C	T	C	0.0469805	0.0186273	0.800954	0.4282	melanoma Phase2 males	TRUE	reported	0.0235111	textfile	0.00470967	pattern baldness (males)	TRUE	9.77279e-24	p<1e-5 in independent subset
rs1733726	C	A	C	A	0.0197282	-0.0113655	0.210333	0.6054	melanoma Phase2 males	TRUE	reported	0.0219984	textfile	0.00462418	pattern baldness (males)	TRUE	9.93649e-06	p<1e-5 in independent subset
rs1741318	G	A	G	A	0.0209592	0.0116332	0.602779	0.5403	melanoma Phase2 males	TRUE	reported	0.0189974	textfile	0.00386633	pattern baldness (males)	TRUE	2.96408e-08	p<1e-5 in independent subset
rs17424286	G	T	G	T	-0.0294542	-0.00280421	0.645376	0.8806	melanoma Phase2 males	TRUE	reported	0.0186688	textfile	0.0039293	pattern baldness (males)	TRUE	3.28867e-14	p<1e-5 in independent subset
rs174592	A	G	A	G	0.0243156	0.00558493	0.626104	0.7774	melanoma Phase2 males	TRUE	reported	0.0197551	textfile	0.00390289	pattern baldness (males)	TRUE	2.32991e-10	p<1e-5 in independent subset
rs17479393	A	T	A	T	-0.034428	0.04105	0.749909	0.0588	melanoma Phase2 males	TRUE	reported	0.0217232	textfile	0.00433034	pattern baldness (males)	TRUE	9.29439e-16	p<1e-5 in independent subset
rs17523609	C	T	C	T	-0.0159326	0.0038928	0.464237	0.838	melanoma Phase2 males	TRUE	reported	0.0190401	textfile	0.0038058	pattern baldness (males)	TRUE	1.41707e-05	otherwise
rs17753384	A	G	A	G	0.0521394	-0.0547787	0.961425	0.2204	melanoma Phase2 males	TRUE	reported	0.0447003	textfile	0.00975952	pattern baldness (males)	TRUE	4.58583e-08	p<1e-5 in independent subset
rs1780355	A	G	A	G	-0.0146632	-0.036564	0.52052	0.04379	melanoma Phase2 males	TRUE	reported	0.018136	textfile	0.00375483	pattern baldness (males)	TRUE	4.70821e-05	otherwise
rs17833789	C	A	C	A	-0.0448713	0.0106442	0.551034	0.5653	melanoma Phase2 males	TRUE	reported	0.0185121	textfile	0.00379814	pattern baldness (males)	TRUE	1.6519e-32	p<1e-5 in independent subset
rs17834563	T	C	T	C	0.0222037	-0.0153183	0.651029	0.4152	melanoma Phase2 males	TRUE	reported	0.0188005	textfile	0.00394928	pattern baldness (males)	TRUE	9.42624e-09	p<1e-5 in independent subset
rs1800176	C	T	C	T	0.0163959	-0.00934446	0.689098	0.6363	melanoma Phase2 males	TRUE	reported	0.0197608	textfile	0.00407671	pattern baldness (males)	TRUE	2.88719e-05	otherwise
rs1888140	C	T	C	T	-0.0158227	0.0271313	0.722828	0.1886	melanoma Phase2 males	TRUE	reported	0.0206364	textfile	0.00427216	pattern baldness (males)	TRUE	0.000106248	otherwise
rs1907352	G	C	G	C	0.0453471	-0.0210215	0.55273	0.2526	melanoma Phase2 males	TRUE	reported	0.0183745	textfile	0.00377915	pattern baldness (males)	TRUE	1.79188e-33	p<1e-5 in independent subset
rs1951742	A	C	A	C	0.0182574	-0.0440609	0.208549	0.06099	melanoma Phase2 males	TRUE	reported	0.0235171	textfile	0.00464204	pattern baldness (males)	TRUE	4.19365e-05	otherwise
rs1996020	A	C	A	C	0.0265348	-0.03005	0.847622	0.2243	melanoma Phase2 males	TRUE	reported	0.024729	textfile	0.00523436	pattern baldness (males)	TRUE	1.99589e-07	p<1e-5 in independent subset
rs1998697	G	A	G	A	0.0164943	0.0229372	0.806664	0.3325	melanoma Phase2 males	TRUE	reported	0.0236688	textfile	0.0047905	pattern baldness (males)	TRUE	0.000287515	otherwise
rs2031998	G	C	G	C	-0.0246942	0.0449778	0.80438	0.0501	melanoma Phase2 males	TRUE	reported	0.0229583	textfile	0.00478242	pattern baldness (males)	TRUE	1.21164e-07	p<1e-5 in independent subset
rs2052546	G	T	G	T	0.0118897	0.0177434	0.67448	0.3601	melanoma Phase2 males	TRUE	reported	0.019388	textfile	0.00403586	pattern baldness (males)	TRUE	0.00160949	otherwise
rs2055040	T	C	T	C	-0.0213044	0.00488852	0.272917	0.8117	melanoma Phase2 males	TRUE	reported	0.0205199	textfile	0.00420797	pattern baldness (males)	TRUE	2.06497e-07	p<1e-5 in independent subset
rs2060285	C	A	C	A	-0.0189419	0.0128188	0.673803	0.5105	melanoma Phase2 males	TRUE	reported	0.0194797	textfile	0.0040245	pattern baldness (males)	TRUE	1.25912e-06	p<1e-5 in independent subset
rs206947	A	G	A	G	0.0178524	-0.023271	0.21852	0.2848	melanoma Phase2 males	TRUE	reported	0.0217567	textfile	0.0045631	pattern baldness (males)	TRUE	4.5703e-05	otherwise
rs2071047	G	A	G	A	0.0180618	0.022644	0.591019	0.2233	melanoma Phase2 males	TRUE	reported	0.0185942	textfile	0.00384445	pattern baldness (males)	TRUE	1.31265e-06	p<1e-5 in independent subset
rs2071305	A	C	A	C	-0.0169027	-0.0384329	0.693805	0.05324	melanoma Phase2 males	TRUE	reported	0.0198829	textfile	0.00416433	pattern baldness (males)	TRUE	2.46497e-05	otherwise
rs2072304	A	G	A	G	0.0165515	0.0114355	0.81589	0.6385	melanoma Phase2 males	TRUE	reported	0.0243414	textfile	0.00488392	pattern baldness (males)	TRUE	0.000350768	otherwise
rs2074189	G	T	G	T	0.0125862	-0.016436	0.496883	0.3625	melanoma Phase2 males	TRUE	reported	0.0180494	textfile	0.00377856	pattern baldness (males)	TRUE	0.000432748	otherwise
rs2074585	G	A	G	A	0.0295088	-0.0387448	0.486569	0.03812	melanoma Phase2 males	TRUE	reported	0.0186851	textfile	0.00376414	pattern baldness (males)	TRUE	2.26256e-15	p<1e-5 in independent subset
rs2191828	C	G	C	G	-0.0265001	0.0240118	0.104314	0.4178	melanoma Phase2 males	TRUE	reported	0.0296353	textfile	0.00615844	pattern baldness (males)	TRUE	8.42299e-06	p<1e-5 in independent subset
rs2252397	G	A	G	A	-0.0249591	-0.0202048	0.564525	0.2667	melanoma Phase2 males	TRUE	reported	0.0181911	textfile	0.00379032	pattern baldness (males)	TRUE	2.27506e-11	p<1e-5 in independent subset
rs225847	T	C	T	C	0.0248053	-0.0394728	0.210865	0.07526	melanoma Phase2 males	TRUE	reported	0.0221897	textfile	0.00461936	pattern baldness (males)	TRUE	3.93997e-08	p<1e-5 in independent subset
rs226009	A	G	A	G	0.0240692	0.00628086	0.338226	0.7498	melanoma Phase2 males	TRUE	reported	0.0196952	textfile	0.00398726	pattern baldness (males)	TRUE	7.87335e-10	p<1e-5 in independent subset
rs2291140	T	C	T	C	-0.0257315	0.0296588	0.809034	0.2233	melanoma Phase2 males	TRUE	reported	0.0243544	textfile	0.00479129	pattern baldness (males)	TRUE	3.92649e-08	p<1e-5 in independent subset
rs2299066	G	A	G	A	-0.012017	0.0291732	0.388582	0.1177	melanoma Phase2 males	TRUE	reported	0.018647	textfile	0.00385286	pattern baldness (males)	TRUE	0.000907386	otherwise
rs2326451	A	T	A	T	0.0436421	0.0178417	0.551981	0.3329	melanoma Phase2 males	TRUE	reported	0.018426	textfile	0.0037747	pattern baldness (males)	TRUE	3.21953e-31	p<1e-5 in independent subset
rs2337699	C	T	C	T	-0.018703	0.00498803	0.4725	0.792	melanoma Phase2 males	TRUE	reported	0.0189145	textfile	0.00375916	pattern baldness (males)	TRUE	3.2571e-07	p<1e-5 in independent subset
rs2359714	C	T	C	T	-0.0339417	0.0165637	0.46842	0.3669	melanoma Phase2 males	TRUE	reported	0.0183573	textfile	0.0037896	pattern baldness (males)	TRUE	1.67515e-19	p<1e-5 in independent subset
rs2377104	T	G	T	G	0.0112468	-0.00521409	0.477002	0.7705	melanoma Phase2 males	TRUE	reported	0.0178736	textfile	0.00378112	pattern baldness (males)	TRUE	0.00146751	otherwise
rs2428247	C	T	C	T	-0.0178504	-0.0209194	0.586954	0.2627	melanoma Phase2 males	TRUE	reported	0.0186775	textfile	0.0038392	pattern baldness (males)	TRUE	1.66362e-06	p<1e-5 in independent subset
rs2436396	A	G	A	G	-0.0171308	-0.00250339	0.299213	0.8949	melanoma Phase2 males	TRUE	reported	0.0189497	textfile	0.00411945	pattern baldness (males)	TRUE	1.60161e-05	otherwise
rs246180	C	A	C	A	0.0332419	0.0577083	0.673631	0.002997	melanoma Phase2 males	TRUE	reported	0.0194432	textfile	0.0040365	pattern baldness (males)	TRUE	8.95334e-17	p<1e-5 in independent subset
rs2529703	G	A	G	A	-0.0246982	0.0247926	0.582959	0.1826	melanoma Phase2 males	TRUE	reported	0.018602	textfile	0.00382809	pattern baldness (males)	TRUE	5.52524e-11	p<1e-5 in independent subset
rs2595514	A	T	A	T	0.00832694	-0.00410884	0.380943	0.8281	melanoma Phase2 males	TRUE	reported	0.0189226	textfile	0.00385784	pattern baldness (males)	TRUE	0.0154466	otherwise
rs2616534	C	A	C	A	0.0296842	0.00449035	0.197538	0.849	melanoma Phase2 males	TRUE	reported	0.0235844	textfile	0.00471763	pattern baldness (males)	TRUE	1.56514e-10	p<1e-5 in independent subset
rs2646416	C	T	C	T	-0.0103796	0.0135097	0.528843	0.4771	melanoma Phase2 males	TRUE	reported	0.0190016	textfile	0.00378841	pattern baldness (males)	TRUE	0.00307355	otherwise
rs2669871	C	T	C	T	-0.0175229	0.0452646	0.510695	0.01336	melanoma Phase2 males	TRUE	reported	0.0182959	textfile	0.00376699	pattern baldness (males)	TRUE	1.64606e-06	p<1e-5 in independent subset	rs2669871
rs269704	C	T	C	T	0.0328034	-0.0225547	0.241199	0.2835	melanoma Phase2 males	TRUE	reported	0.0210302	textfile	0.00443242	pattern baldness (males)	TRUE	6.76894e-14	p<1e-5 in independent subset
rs2703594	C	G	C	G	-0.0305634	0.00399241	0.206946	0.8579	melanoma Phase2 males	TRUE	reported	0.022298	textfile	0.00464874	pattern baldness (males)	TRUE	2.43993e-11	p<1e-5 in independent subset
rs2710506	A	C	A	C	0.0128128	0.00379317	0.560164	0.8399	melanoma Phase2 males	TRUE	reported	0.0187761	textfile	0.00378519	pattern baldness (males)	TRUE	0.000355915	otherwise
rs2716613	A	G	A	G	0.0181372	0.0334381	0.277219	0.101	melanoma Phase2 males	TRUE	reported	0.0203888	textfile	0.0041899	pattern baldness (males)	TRUE	7.49652e-06	p<1e-5 in independent subset
rs2807686	T	C	T	C	-0.0252494	-0.00712605	0.442673	0.6926	melanoma Phase2 males	TRUE	reported	0.0180256	textfile	0.00378871	pattern baldness (males)	TRUE	1.32893e-11	p<1e-5 in independent subset
rs28360615	G	C	G	C	-0.0458368	-0.0104555	0.844904	0.6669	melanoma Phase2 males	TRUE	reported	0.0242922	textfile	0.00522134	pattern baldness (males)	TRUE	8.26562e-19	p<1e-5 in independent subset
rs284305	C	T	C	T	-0.0396361	-0.0240902	0.0419628	0.6263	melanoma Phase2 males	TRUE	reported	0.0494726	textfile	0.00946288	pattern baldness (males)	TRUE	1.40348e-05	otherwise
rs284651	T	C	T	C	-0.0270297	0.0235235	0.388725	0.2084	melanoma Phase2 males	TRUE	reported	0.0186995	textfile	0.00387629	pattern baldness (males)	TRUE	1.55032e-12	p<1e-5 in independent subset
rs28510513	G	T	G	T	0.0261624	0.0179399	0.796564	0.4303	melanoma Phase2 males	TRUE	reported	0.0227468	textfile	0.00473809	pattern baldness (males)	TRUE	1.6785e-08	p<1e-5 in independent subset
rs28637837	C	G	C	G	-0.0158014	-0.00330579	0.828367	0.9023	melanoma Phase2 males	TRUE	reported	0.0269297	textfile	0.00501169	pattern baldness (males)	TRUE	0.000808262	otherwise
rs28874920	G	T	G	T	0.0242174	0.00578382	0.518421	0.7552	melanoma Phase2 males	TRUE	reported	0.0185503	textfile	0.00375907	pattern baldness (males)	TRUE	5.88028e-11	p<1e-5 in independent subset
rs2904259	T	C	T	C	0.0125045	-0.0113655	0.490794	0.5269	melanoma Phase2 males	TRUE	reported	0.0179622	textfile	0.00377398	pattern baldness (males)	TRUE	0.000460935	otherwise
rs29073	A	C	A	C	0.0227752	-0.0111632	0.505567	0.5403	melanoma Phase2 males	TRUE	reported	0.0182298	textfile	0.00377754	pattern baldness (males)	TRUE	8.24331e-10	p<1e-5 in independent subset
rs2910996	A	G	A	G	-0.0289243	0.0324704	0.768226	0.1456	melanoma Phase2 males	TRUE	reported	0.0223126	textfile	0.00447218	pattern baldness (males)	TRUE	4.97837e-11	p<1e-5 in independent subset
rs2929390	C	T	C	T	-0.0128878	0.00349423	0.583324	0.8573	melanoma Phase2 males	TRUE	reported	0.0194327	textfile	0.00382493	pattern baldness (males)	TRUE	0.000376631	otherwise
rs2958184	A	C	A	C	-0.0204388	-0.0511933	0.715192	0.01221	melanoma Phase2 males	TRUE	reported	0.0204282	textfile	0.00417022	pattern baldness (males)	TRUE	4.76429e-07	p<1e-5 in independent subset
rs2967224	A	G	A	G	0.0152015	0.00856408	0.579694	0.6466	melanoma Phase2 males	TRUE	reported	0.0186789	textfile	0.00382165	pattern baldness (males)	TRUE	3.47878e-05	otherwise
rs2989869	G	A	G	A	-0.0151189	-0.00481204	0.448888	0.7895	melanoma Phase2 males	TRUE	reported	0.0180253	textfile	0.00377074	pattern baldness (males)	TRUE	3.04197e-05	otherwise
rs3012384	T	C	T	C	-0.0219082	-0.00853719	0.399847	0.646	melanoma Phase2 males	TRUE	reported	0.0185863	textfile	0.00384749	pattern baldness (males)	TRUE	6.19926e-09	p<1e-5 in independent subset
rs3107688	A	C	A	C	0.0145041	-0.0184714	0.466671	0.3219	melanoma Phase2 males	TRUE	reported	0.0186474	textfile	0.00378187	pattern baldness (males)	TRUE	6.27397e-05	otherwise
rs3109219	T	A	T	A	-0.0637553	-0.0618818	0.0231706	0.3952	melanoma Phase2 males	TRUE	reported	0.0727828	textfile	0.0135634	pattern baldness (males)	TRUE	1.29737e-06	p<1e-5 in independent subset
rs34172167	C	T	C	T	-0.0135441	0.0193142	0.741654	0.366	melanoma Phase2 males	TRUE	reported	0.0213655	textfile	0.00438062	pattern baldness (males)	TRUE	0.000994658	otherwise
rs34218095	G	C	G	C	0.0244861	-0.00571689	0.839459	0.8225	melanoma Phase2 males	TRUE	reported	0.0254842	textfile	0.00513577	pattern baldness (males)	TRUE	9.31444e-07	p<1e-5 in independent subset
rs34281554	A	C	A	C	0.037482	0.0110399	0.456367	0.5495	melanoma Phase2 males	TRUE	reported	0.0184457	textfile	0.00377107	pattern baldness (males)	TRUE	1.4032e-23	p<1e-5 in independent subset
rs34324867	G	A	G	A	-0.0250162	-0.0112643	0.791536	0.6092	melanoma Phase2 males	TRUE	reported	0.0220344	textfile	0.00471506	pattern baldness (males)	TRUE	5.61529e-08	p<1e-5 in independent subset
rs34811474	G	A	G	A	-0.0159462	0.0642947	0.768788	0.008956	melanoma Phase2 males	TRUE	reported	0.0245988	textfile	0.00445788	pattern baldness (males)	TRUE	0.000173726	otherwise
rs35025671	A	T	A	T	-0.0685096	0.0154811	0.896682	0.6198	melanoma Phase2 males	TRUE	reported	0.0312035	textfile	0.0062007	pattern baldness (males)	TRUE	1.11221e-28	p<1e-5 in independent subset
rs35135622	T	A	T	A	-0.0139589	-0.0371866	0.658021	0.05047	melanoma Phase2 males	TRUE	reported	0.0190119	textfile	0.00397873	pattern baldness (males)	TRUE	0.000225422	otherwise
rs35178736	T	C	T	C	0.0289529	-0.0816525	0.917187	0.0124	melanoma Phase2 males	TRUE	reported	0.0326538	textfile	0.00687316	pattern baldness (males)	TRUE	1.26303e-05	otherwise
rs35287517	C	T	C	T	-0.0197666	-0.0776453	0.797212	0.0006098	melanoma Phase2 males	TRUE	reported	0.0226555	textfile	0.00471668	pattern baldness (males)	TRUE	1.38994e-05	otherwise
rs35383942	C	T	C	T	0.0407108	-0.0282995	0.936739	0.4552	melanoma Phase2 males	TRUE	reported	0.0378956	textfile	0.00768576	pattern baldness (males)	TRUE	5.88885e-08	p<1e-5 in independent subset
rs35558461	G	A	G	A	-0.0244242	-0.0299469	0.736727	0.1612	melanoma Phase2 males	TRUE	reported	0.0213747	textfile	0.00436399	pattern baldness (males)	TRUE	1.09198e-08	p<1e-5 in independent subset
rs35600242	C	T	C	T	-0.0284796	0.0550616	0.796169	0.01813	melanoma Phase2 males	TRUE	reported	0.023302	textfile	0.00470061	pattern baldness (males)	TRUE	6.86117e-10	p<1e-5 in independent subset
rs35624710	G	A	G	A	0.0173647	-0.0120738	0.663054	0.5549	melanoma Phase2 males	TRUE	reported	0.020449	textfile	0.00402177	pattern baldness (males)	TRUE	7.88403e-06	p<1e-5 in independent subset
rs35833956	T	A	T	A	0.0193485	0.0159733	0.53579	0.3833	melanoma Phase2 males	TRUE	reported	0.0183216	textfile	0.00377483	pattern baldness (males)	TRUE	1.48248e-07	p<1e-5 in independent subset
rs35880221	G	T	G	T	0.0240221	-0.00390802	0.914526	0.899	melanoma Phase2 males	TRUE	reported	0.0307901	textfile	0.00673657	pattern baldness (males)	TRUE	0.000181288	otherwise
rs35892873	C	T	C	T	0.0341198	-0.0195926	0.688413	0.3154	melanoma Phase2 males	TRUE	reported	0.0195154	textfile	0.00408223	pattern baldness (males)	TRUE	3.18607e-17	p<1e-5 in independent subset
rs36009582	A	G	A	G	0.0116964	0.022644	0.554191	0.2188	melanoma Phase2 males	TRUE	reported	0.0184138	textfile	0.00380263	pattern baldness (males)	TRUE	0.00104944	otherwise
rs36010924	A	G	A	G	-0.0458003	-0.00471156	0.814683	0.8374	melanoma Phase2 males	TRUE	reported	0.0229585	textfile	0.0048076	pattern baldness (males)	TRUE	8.1224e-22	p<1e-5 in independent subset
rs3740237	G	C	G	C	0.0245591	0.0069763	0.85556	0.7983	melanoma Phase2 males	TRUE	reported	0.0272994	textfile	0.00535999	pattern baldness (males)	TRUE	2.30352e-06	p<1e-5 in independent subset
rs3768307	A	G	A	G	-0.0137483	-0.0216345	0.564073	0.2349	melanoma Phase2 males	TRUE	reported	0.0182134	textfile	0.00376237	pattern baldness (males)	TRUE	0.000129013	otherwise
rs3781452	C	T	C	T	0.0488343	-0.0112643	0.366679	0.5426	melanoma Phase2 males	TRUE	reported	0.0184999	textfile	0.00391824	pattern baldness (males)	TRUE	5.91657e-36	p<1e-5 in independent subset
rs3796604	C	G	C	G	-0.0515001	-0.00591807	0.582935	0.7452	melanoma Phase2 males	TRUE	reported	0.0182109	textfile	0.00383762	pattern baldness (males)	TRUE	2.31475e-41	p<1e-5 in independent subset
rs3828222	C	T	C	T	-0.0183661	0.00965421	0.820298	0.6867	melanoma Phase2 males	TRUE	reported	0.0239358	textfile	0.00487137	pattern baldness (males)	TRUE	8.15543e-05	otherwise
rs382854	C	T	C	T	-0.0308401	-0.0382251	0.493208	0.0361	melanoma Phase2 males	TRUE	reported	0.0182389	textfile	0.0037753	pattern baldness (males)	TRUE	1.55589e-16	p<1e-5 in independent subset
rs3847069	C	T	C	T	-0.0245586	0.0380699	0.746412	0.08133	melanoma Phase2 males	TRUE	reported	0.0218414	textfile	0.00432614	pattern baldness (males)	TRUE	6.86218e-09	p<1e-5 in independent subset	rs3847069
rs3856551	C	T	C	T	-0.0575278	-0.0117702	0.853349	0.6486	melanoma Phase2 males	TRUE	reported	0.0258283	textfile	0.00529213	pattern baldness (males)	TRUE	7.9712e-28	p<1e-5 in independent subset
rs41283425	C	T	C	T	-0.0356591	-0.0246026	0.950203	0.5725	melanoma Phase2 males	TRUE	reported	0.0435928	textfile	0.00864173	pattern baldness (males)	TRUE	1.84256e-05	otherwise
rs4256018	T	G	T	G	0.0202094	-0.0212258	0.728296	0.2891	melanoma Phase2 males	TRUE	reported	0.0200225	textfile	0.00423171	pattern baldness (males)	TRUE	8.95392e-07	p<1e-5 in independent subset
rs4289865	T	C	T	C	0.0174655	0.0042912	0.340892	0.8256	melanoma Phase2 males	TRUE	reported	0.0194747	textfile	0.00398038	pattern baldness (males)	TRUE	5.72258e-06	p<1e-5 in independent subset
rs4463453	C	T	C	T	-0.00926937	0.00518704	0.620486	0.7848	melanoma Phase2 males	TRUE	reported	0.0189953	textfile	0.00389481	pattern baldness (males)	TRUE	0.00865799	otherwise
rs4517782	C	T	C	T	-0.0279364	-0.0110621	0.630679	0.5881	melanoma Phase2 males	TRUE	reported	0.0204251	textfile	0.00401298	pattern baldness (males)	TRUE	1.68322e-12	p<1e-5 in independent subset
rs4551754	T	C	T	C	-0.018297	-0.00451061	0.689431	0.8191	melanoma Phase2 males	TRUE	reported	0.0197226	textfile	0.00407052	pattern baldness (males)	TRUE	3.47845e-06	p<1e-5 in independent subset
rs4579119	C	T	C	T	-0.0097331	0.0278124	0.633485	0.1367	melanoma Phase2 males	TRUE	reported	0.0186887	textfile	0.00392117	pattern baldness (males)	TRUE	0.00652883	otherwise
rs4623763	G	A	G	A	-0.0401793	-0.0289169	0.617759	0.1202	melanoma Phase2 males	TRUE	reported	0.0186089	textfile	0.00384959	pattern baldness (males)	TRUE	8.37595e-26	p<1e-5 in independent subset
rs4656227	C	G	C	G	-0.0290092	-0.00601868	0.847377	0.8091	melanoma Phase2 males	TRUE	reported	0.0249131	textfile	0.00521916	pattern baldness (males)	TRUE	1.36276e-08	p<1e-5 in independent subset
rs4703927	G	A	G	A	0.0131103	-0.0107587	0.404098	0.5673	melanoma Phase2 males	TRUE	reported	0.0188079	textfile	0.00384084	pattern baldness (males)	TRUE	0.000320796	otherwise
rs4717829	C	T	C	T	0.0230419	0.0453601	0.872407	0.09721	melanoma Phase2 males	TRUE	reported	0.0273496	textfile	0.00562172	pattern baldness (males)	TRUE	2.07714e-05	otherwise
rs4718886	A	G	A	G	0.0690396	-0.00250339	0.746492	0.9011	melanoma Phase2 males	TRUE	reported	0.0201444	textfile	0.00432042	pattern baldness (males)	TRUE	8.8306e-58	p<1e-5 in independent subset
rs4731745	T	A	T	A	0.0317155	-0.0655058	0.205073	0.003272	melanoma Phase2 males	TRUE	reported	0.0222736	textfile	0.00465149	pattern baldness (males)	TRUE	4.60451e-12	p<1e-5 in independent subset
rs4733086	T	C	T	C	0.0144879	0.0193142	0.349801	0.3177	melanoma Phase2 males	TRUE	reported	0.0193298	textfile	0.00398755	pattern baldness (males)	TRUE	0.000139919	otherwise
rs4746250	G	A	G	A	-0.0315016	0.00189838	0.888813	0.9496	melanoma Phase2 males	TRUE	reported	0.0300334	textfile	0.0060083	pattern baldness (males)	TRUE	7.89873e-08	p<1e-5 in independent subset
rs4760044	G	A	G	A	0.0523024	0.0130162	0.863826	0.623	melanoma Phase2 males	TRUE	reported	0.0264771	textfile	0.00553265	pattern baldness (males)	TRUE	1.63987e-21	p<1e-5 in independent subset
rs4792260	A	C	A	C	-0.0245219	0.0255728	0.370194	0.1767	melanoma Phase2 males	TRUE	reported	0.018929	textfile	0.0039122	pattern baldness (males)	TRUE	1.82788e-10	p<1e-5 in independent subset
rs480989	A	G	A	G	0.025615	0.0375884	0.112035	0.1788	melanoma Phase2 males	TRUE	reported	0.027958	textfile	0.00597726	pattern baldness (males)	TRUE	9.12019e-06	p<1e-5 in independent subset
rs4848124	C	T	C	T	-0.0200249	0.0204907	0.616325	0.2838	melanoma Phase2 males	TRUE	reported	0.0191176	textfile	0.00386247	pattern baldness (males)	TRUE	1.08309e-07	p<1e-5 in independent subset
rs485642	A	G	A	G	-0.0140754	0.0147915	0.715815	0.4769	melanoma Phase2 males	TRUE	reported	0.0207952	textfile	0.00419776	pattern baldness (males)	TRUE	0.000399597	otherwise
rs4859135	T	A	T	A	-0.0318282	0.0101493	0.839941	0.695	melanoma Phase2 males	TRUE	reported	0.025886	textfile	0.00516389	pattern baldness (males)	TRUE	3.55526e-10	p<1e-5 in independent subset
rs4864709	T	C	T	C	-0.0130713	0.0111388	0.627334	0.5603	melanoma Phase2 males	TRUE	reported	0.0191259	textfile	0.00388855	pattern baldness (males)	TRUE	0.000387624	otherwise
rs4878737	T	G	T	G	0.0187631	-0.00974834	0.260895	0.6329	melanoma Phase2 males	TRUE	reported	0.020409	textfile	0.00430452	pattern baldness (males)	TRUE	6.535e-06	p<1e-5 in independent subset
rs4947522	C	T	C	T	-0.0147766	-0.00541518	0.577415	0.7658	melanoma Phase2 males	TRUE	reported	0.0181795	textfile	0.00379332	pattern baldness (males)	TRUE	4.9013e-05	otherwise
rs4960296	A	T	A	T	-0.0260803	0.0133123	0.739135	0.5254	melanoma Phase2 males	TRUE	reported	0.0209629	textfile	0.00428349	pattern baldness (males)	TRUE	5.69642e-10	p<1e-5 in independent subset
rs496344	G	A	G	A	0.0135729	0.0108421	0.744917	0.611	melanoma Phase2 males	TRUE	reported	0.0213156	textfile	0.00439361	pattern baldness (males)	TRUE	0.00100336	otherwise
rs4969449	G	C	G	C	0.0329989	0.0355637	0.432822	0.1142	melanoma Phase2 males	TRUE	reported	0.0225144	textfile	0.00427786	pattern baldness (males)	TRUE	6.10245e-15	p<1e-5 in independent subset
rs509256	C	A	C	A	-0.0317861	0.00329489	0.246241	0.8813	melanoma Phase2 males	TRUE	reported	0.0220658	textfile	0.00436638	pattern baldness (males)	TRUE	1.67235e-13	p<1e-5 in independent subset
rs520015	C	G	C	G	-0.0218093	0.0606305	0.513157	0.0009028	melanoma Phase2 males	TRUE	reported	0.0182667	textfile	0.00377242	pattern baldness (males)	TRUE	3.7074e-09	p<1e-5 in independent subset
rs536695	G	A	G	A	0.0136693	-0.0184714	0.376365	0.3205	melanoma Phase2 males	TRUE	reported	0.0185935	textfile	0.00390451	pattern baldness (males)	TRUE	0.000231845	otherwise
rs539206	A	C	A	C	0.0231567	-0.0144047	0.206258	0.5149	melanoma Phase2 males	TRUE	reported	0.0221193	textfile	0.00468279	pattern baldness (males)	TRUE	3.80593e-07	p<1e-5 in independent subset
rs548304	G	A	G	A	0.0199535	0.053546	0.813772	0.02062	melanoma Phase2 males	TRUE	reported	0.0231313	textfile	0.00488643	pattern baldness (males)	TRUE	2.21858e-05	otherwise
rs55742715	T	C	T	C	-0.0146744	-0.00551574	0.479768	0.7656	melanoma Phase2 males	TRUE	reported	0.0185008	textfile	0.00378087	pattern baldness (males)	TRUE	5.19662e-05	otherwise
rs55780993	C	T	C	T	0.0263476	-0.0352163	0.898524	0.2331	melanoma Phase2 males	TRUE	reported	0.0295337	textfile	0.0062828	pattern baldness (males)	TRUE	1.37276e-05	otherwise
rs55848103	T	G	T	G	-0.0256943	0.0386474	0.895042	0.2074	melanoma Phase2 males	TRUE	reported	0.0306544	textfile	0.00611334	pattern baldness (males)	TRUE	1.31707e-05	otherwise
rs55857565	T	A	T	A	-0.0142549	0.0450734	0.796723	0.0703	melanoma Phase2 males	TRUE	reported	0.0249028	textfile	0.00472476	pattern baldness (males)	TRUE	0.00127618	otherwise
rs56003038	C	T	C	T	-0.0231706	0.0253778	0.58763	0.1769	melanoma Phase2 males	TRUE	reported	0.0187933	textfile	0.00385716	pattern baldness (males)	TRUE	9.43972e-10	p<1e-5 in independent subset
rs56171126	A	G	A	G	0.0181374	0.0365284	0.799723	0.1109	melanoma Phase2 males	TRUE	reported	0.0229138	textfile	0.00471639	pattern baldness (males)	TRUE	6.01263e-05	otherwise
rs56188194	T	G	T	G	-0.0503713	0.0275206	0.717292	0.1799	melanoma Phase2 males	TRUE	reported	0.0205215	textfile	0.00419755	pattern baldness (males)	TRUE	1.77291e-33	p<1e-5 in independent subset
rs56298917	G	A	G	A	0.0168882	0.010941	0.699649	0.578	melanoma Phase2 males	TRUE	reported	0.0196672	textfile	0.00410002	pattern baldness (males)	TRUE	1.90216e-05	otherwise
rs56300446	G	A	G	A	-0.0261234	-0.00873895	0.882127	0.7701	melanoma Phase2 males	TRUE	reported	0.0299029	textfile	0.00589891	pattern baldness (males)	TRUE	4.74425e-06	p<1e-5 in independent subset
rs56335910	A	G	A	G	-0.0306794	-0.0166393	0.630502	0.3774	melanoma Phase2 males	TRUE	reported	0.0188505	textfile	0.00392535	pattern baldness (males)	TRUE	2.73269e-15	p<1e-5 in independent subset
rs57402213	A	G	A	G	-0.0208585	-0.00400843	0.842619	0.8659	melanoma Phase2 males	TRUE	reported	0.023737	textfile	0.00514647	pattern baldness (males)	TRUE	2.52855e-05	otherwise
rs574056	A	T	A	T	-0.0331905	-0.0271684	0.942729	0.4758	melanoma Phase2 males	TRUE	reported	0.0381004	textfile	0.00808583	pattern baldness (males)	TRUE	2.02356e-05	otherwise
rs574183	A	G	A	G	0.0168466	-0.0202048	0.608904	0.2761	melanoma Phase2 males	TRUE	reported	0.0185514	textfile	0.00386007	pattern baldness (males)	TRUE	6.37579e-06	p<1e-5 in independent subset
rs579682	C	T	C	T	-0.0280328	0.00508754	0.285179	0.8054	melanoma Phase2 males	TRUE	reported	0.0206505	textfile	0.00418057	pattern baldness (males)	TRUE	1.00361e-11	p<1e-5 in independent subset
rs58327496	T	G	T	G	0.0169113	-0.0298439	0.837432	0.2243	melanoma Phase2 males	TRUE	reported	0.0245594	textfile	0.00508743	pattern baldness (males)	TRUE	0.000443468	otherwise
rs589905	G	A	G	A	0.0183677	0.0153826	0.372531	0.417	melanoma Phase2 males	TRUE	reported	0.0189526	textfile	0.00390666	pattern baldness (males)	TRUE	1.29042e-06	p<1e-5 in independent subset
rs59167614	A	G	A	G	0.0584201	0.0140029	0.847405	0.6029	melanoma Phase2 males	TRUE	reported	0.0269165	textfile	0.00519964	pattern baldness (males)	TRUE	1.36607e-29	p<1e-5 in independent subset
rs59679367	G	A	G	A	0.0249119	0.012325	0.733163	0.5556	melanoma Phase2 males	TRUE	reported	0.0209114	textfile	0.0042553	pattern baldness (males)	TRUE	2.39479e-09	p<1e-5 in independent subset
rs6005455	C	T	C	T	-0.0252349	0.0378774	0.627904	0.04396	melanoma Phase2 males	TRUE	reported	0.0188026	textfile	0.00391203	pattern baldness (males)	TRUE	5.57079e-11	p<1e-5 in independent subset
rs6007594	G	A	G	A	0.0265062	-0.0216345	0.742578	0.2787	melanoma Phase2 males	TRUE	reported	0.0199719	textfile	0.00430308	pattern baldness (males)	TRUE	3.64137e-10	p<1e-5 in independent subset
rs6012052	C	T	C	T	0.0164978	-0.00280421	0.489615	0.8749	melanoma Phase2 males	TRUE	reported	0.0178116	textfile	0.00378005	pattern baldness (males)	TRUE	6.37245e-06	p<1e-5 in independent subset
rs6025176	T	C	T	C	-0.0364397	0.0203927	0.658992	0.3146	melanoma Phase2 males	TRUE	reported	0.0202788	textfile	0.00409284	pattern baldness (males)	TRUE	2.71101e-19	p<1e-5 in independent subset
rs6033058	G	A	G	A	-0.0159113	-0.00692461	0.372153	0.7137	melanoma Phase2 males	TRUE	reported	0.0188737	textfile	0.00393324	pattern baldness (males)	TRUE	2.61234e-05	otherwise
rs6041987	A	G	A	G	-0.0188795	-0.0241927	0.783151	0.2822	melanoma Phase2 males	TRUE	reported	0.0224967	textfile	0.00457227	pattern baldness (males)	TRUE	1.82069e-05	otherwise
rs6054856	A	G	A	G	-0.0149736	0.0259627	0.771766	0.2196	melanoma Phase2 males	TRUE	reported	0.0211493	textfile	0.00449031	pattern baldness (males)	TRUE	0.000427038	otherwise
rs6058874	A	G	A	G	0.0203408	-0.000800405	0.597497	0.9627	melanoma Phase2 males	TRUE	reported	0.0171152	textfile	0.00385379	pattern baldness (males)	TRUE	6.52549e-08	p<1e-5 in independent subset
rs6113393	C	T	C	T	-0.105054	-0.0221456	0.399754	0.229	melanoma Phase2 males	TRUE	reported	0.0184096	textfile	0.00384098	pattern baldness (males)	TRUE	5.27779e-165	p<1e-5 in independent subset
rs6127822	C	T	C	T	-0.0171469	0.00259688	0.755273	0.9143	melanoma Phase2 males	TRUE	reported	0.0241309	textfile	0.00456282	pattern baldness (males)	TRUE	8.56518e-05	otherwise
rs613872	G	T	G	T	0.022968	0.00826656	0.174509	0.7342	melanoma Phase2 males	TRUE	reported	0.0243461	textfile	0.00496546	pattern baldness (males)	TRUE	1.868e-06	p<1e-5 in independent subset
rs61640416	G	A	G	A	0.0197489	-0.00451061	0.835681	0.8637	melanoma Phase2 males	TRUE	reported	0.0262755	textfile	0.00507727	pattern baldness (males)	TRUE	5.01905e-05	otherwise
rs61739285	C	T	C	T	0.0333961	0.00229758	0.965538	0.9682	melanoma Phase2 males	TRUE	reported	0.0576327	textfile	0.0103347	pattern baldness (males)	TRUE	0.000615812	otherwise
rs61769779	G	A	G	A	-0.0331268	0.0608187	0.874279	0.02602	melanoma Phase2 males	TRUE	reported	0.027323	textfile	0.00564096	pattern baldness (males)	TRUE	2.14576e-09	p<1e-5 in independent subset
rs61806205	T	A	T	A	0.0779129	-0.0636921	0.986516	0.7042	melanoma Phase2 males	TRUE	reported	0.167762	textfile	0.0241096	pattern baldness (males)	TRUE	0.000615468	otherwise
rs61875435	G	A	G	A	0.0230227	-0.0198986	0.835159	0.4207	melanoma Phase2 males	TRUE	reported	0.0247124	textfile	0.00506678	pattern baldness (males)	TRUE	2.76177e-06	p<1e-5 in independent subset
rs61977111	T	C	T	C	0.0291276	-0.00944541	0.864364	0.717	melanoma Phase2 males	TRUE	reported	0.0260584	textfile	0.0055855	pattern baldness (males)	TRUE	9.19781e-08	p<1e-5 in independent subset
rs62065084	T	C	T	C	-0.0291561	0.0201967	0.740933	0.3391	melanoma Phase2 males	TRUE	reported	0.0211275	textfile	0.0042936	pattern baldness (males)	TRUE	5.58359e-12	p<1e-5 in independent subset
rs62205363	G	C	G	C	-0.00809404	-0.0413472	0.824357	0.1003	melanoma Phase2 males	TRUE	reported	0.0251595	textfile	0.00497227	pattern baldness (males)	TRUE	0.0517798	otherwise
rs62244773	A	T	A	T	0.015554	0.00528653	0.695074	0.8032	melanoma Phase2 males	TRUE	reported	0.0212133	textfile	0.00410153	pattern baldness (males)	TRUE	7.46462e-05	otherwise
rs62311663	A	G	A	G	-0.0523918	-0.0257308	0.94162	0.5126	melanoma Phase2 males	TRUE	reported	0.0392959	textfile	0.00800864	pattern baldness (males)	TRUE	3.03691e-11	p<1e-5 in independent subset
rs624070	T	C	T	C	0.0126352	0.0170554	0.455342	0.3515	melanoma Phase2 males	TRUE	reported	0.018306	textfile	0.0037819	pattern baldness (males)	TRUE	0.000417437	otherwise
rs62433351	C	G	C	G	0.0170494	-0.00692461	0.28092	0.8491	melanoma Phase2 males	TRUE	reported	0.0363942	textfile	0.0042765	pattern baldness (males)	TRUE	3.34902e-05	otherwise
rs6439844	G	A	G	A	-0.0208009	-0.00290451	0.722607	0.8825	melanoma Phase2 males	TRUE	reported	0.0196515	textfile	0.00420505	pattern baldness (males)	TRUE	3.77513e-07	p<1e-5 in independent subset
rs6458579	A	G	A	G	0.017503	-0.00944541	0.461632	0.6048	melanoma Phase2 males	TRUE	reported	0.0182516	textfile	0.00379247	pattern baldness (males)	TRUE	1.9636e-06	p<1e-5 in independent subset
rs6479581	A	G	A	G	0.0273239	0.00179856	0.0487097	0.9691	melanoma Phase2 males	TRUE	reported	0.0464298	textfile	0.0087383	pattern baldness (males)	TRUE	0.000883262	otherwise
rs6510864	G	A	G	A	-0.0209448	0.0281042	0.305305	0.1548	melanoma Phase2 males	TRUE	reported	0.019753	textfile	0.00411151	pattern baldness (males)	TRUE	1.75121e-07	p<1e-5 in independent subset
rs6560300	G	A	G	A	-0.0106234	0.024695	0.524023	0.1763	melanoma Phase2 males	TRUE	reported	0.0182624	textfile	0.00377381	pattern baldness (males)	TRUE	0.00243861	otherwise
rs6597081	C	T	C	T	-0.0157145	0.00379317	0.70002	0.8575	melanoma Phase2 males	TRUE	reported	0.0211251	textfile	0.00414987	pattern baldness (males)	TRUE	7.63168e-05	otherwise
rs6597394	C	T	C	T	-0.0176217	0.000199995	0.450997	0.996	melanoma Phase2 males	TRUE	reported	0.0398931	textfile	0.00378311	pattern baldness (males)	TRUE	1.59654e-06	p<1e-5 in independent subset
rs66626713	G	A	G	A	-0.0149508	-0.044479	0.646632	0.01914	melanoma Phase2 males	TRUE	reported	0.0189855	textfile	0.00393814	pattern baldness (males)	TRUE	7.34029e-05	otherwise
rs6669943	G	A	G	A	-0.0182343	-0.0163343	0.596989	0.3787	melanoma Phase2 males	TRUE	reported	0.0185555	textfile	0.00382374	pattern baldness (males)	TRUE	9.27055e-07	p<1e-5 in independent subset
rs66806308	C	T	C	T	0.018678	-0.0386408	0.787681	0.08279	melanoma Phase2 males	TRUE	reported	0.0222749	textfile	0.00465635	pattern baldness (males)	TRUE	3.01931e-05	otherwise
rs6691909	A	G	A	G	-0.0172428	0.0145944	0.465385	0.4257	melanoma Phase2 males	TRUE	reported	0.0183216	textfile	0.00376227	pattern baldness (males)	TRUE	2.29084e-06	p<1e-5 in independent subset
rs67248060	C	T	C	T	-0.091856	0.0031952	0.633433	0.8704	melanoma Phase2 males	TRUE	reported	0.0195844	textfile	0.00391949	pattern baldness (males)	TRUE	9.24704e-122	p<1e-5 in independent subset
rs6731529	G	A	G	A	0.0216872	0.0373958	0.773436	0.08101	melanoma Phase2 males	TRUE	reported	0.021432	textfile	0.00446116	pattern baldness (males)	TRUE	5.82979e-07	p<1e-5 in independent subset
rs6732426	C	T	C	T	-0.0276092	-0.00984933	0.470798	0.5857	melanoma Phase2 males	TRUE	reported	0.0180696	textfile	0.00374405	pattern baldness (males)	TRUE	8.26962e-14	p<1e-5 in independent subset
rs67631072	C	T	C	T	-0.0224641	-0.0143032	0.445561	0.4443	melanoma Phase2 males	TRUE	reported	0.0186982	textfile	0.00377843	pattern baldness (males)	TRUE	1.37931e-09	p<1e-5 in independent subset
rs6770252	G	A	G	A	-0.0220393	-0.00571689	0.5434	0.7504	melanoma Phase2 males	TRUE	reported	0.0179713	textfile	0.00376796	pattern baldness (males)	TRUE	2.47071e-09	p<1e-5 in independent subset
rs6774180	G	A	G	A	-0.0147473	0.0168588	0.585931	0.3738	melanoma Phase2 males	TRUE	reported	0.0189557	textfile	0.00381786	pattern baldness (males)	TRUE	5.60672e-05	otherwise
rs67934435	G	C	G	C	0.0285246	-0.0126813	0.683344	0.5097	melanoma Phase2 males	TRUE	reported	0.0192344	textfile	0.00406904	pattern baldness (males)	TRUE	1.19027e-12	p<1e-5 in independent subset
rs67953451	A	G	A	G	-0.0213933	-0.0323199	0.634639	0.08745	melanoma Phase2 males	TRUE	reported	0.0189115	textfile	0.00391249	pattern baldness (males)	TRUE	2.27635e-08	p<1e-5 in independent subset
rs68088846	G	A	G	A	-0.0549295	0.038455	0.79184	0.09075	melanoma Phase2 males	TRUE	reported	0.0227348	textfile	0.00464684	pattern baldness (males)	TRUE	1.52332e-32	p<1e-5 in independent subset
rs6814380	C	G	C	G	-0.0116018	0.014693	0.594091	0.4434	melanoma Phase2 males	TRUE	reported	0.0191698	textfile	0.00390949	pattern baldness (males)	TRUE	0.00150068	otherwise
rs6822736	A	C	A	C	0.011738	-0.0476207	0.663358	0.01207	melanoma Phase2 males	TRUE	reported	0.0189717	textfile	0.00400052	pattern baldness (males)	TRUE	0.00167248	otherwise
rs6857137	A	G	A	G	-0.019261	0.0187255	0.510196	0.3056	melanoma Phase2 males	TRUE	reported	0.0182777	textfile	0.00376688	pattern baldness (males)	TRUE	1.58331e-07	p<1e-5 in independent subset
rs6859752	C	T	C	T	0.0226125	-0.0061193	0.688165	0.753	melanoma Phase2 males	TRUE	reported	0.0194457	textfile	0.00405069	pattern baldness (males)	TRUE	1.18623e-08	p<1e-5 in independent subset
rs686781	A	G	A	G	-0.0205888	-0.027888	0.253381	0.1923	melanoma Phase2 males	TRUE	reported	0.0213897	textfile	0.00434718	pattern baldness (males)	TRUE	1.0892e-06	p<1e-5 in independent subset
rs6886306	C	T	C	T	0.0193904	0.0371067	0.529598	0.04177	melanoma Phase2 males	TRUE	reported	0.0182271	textfile	0.00376247	pattern baldness (males)	TRUE	1.27742e-07	p<1e-5 in independent subset
rs6901317	T	G	T	G	-0.0328714	0.00409202	0.3365	0.8374	melanoma Phase2 males	TRUE	reported	0.0199397	textfile	0.00401208	pattern baldness (males)	TRUE	1.27284e-16	p<1e-5 in independent subset
rs690321	A	G	A	G	-0.0236472	0.0106442	0.624258	0.5736	melanoma Phase2 males	TRUE	reported	0.0189144	textfile	0.00389805	pattern baldness (males)	TRUE	6.53973e-10	p<1e-5 in independent subset
rs6903705	C	T	C	T	-0.0274268	-0.0302561	0.77045	0.1651	melanoma Phase2 males	TRUE	reported	0.0217964	textfile	0.00445713	pattern baldness (males)	TRUE	3.79037e-10	p<1e-5 in independent subset
rs6910234	A	C	A	C	-0.0204969	-0.00793217	0.721785	0.6974	melanoma Phase2 males	TRUE	reported	0.0204	textfile	0.0042016	pattern baldness (males)	TRUE	5.34869e-07	p<1e-5 in independent subset
rs6935891	A	G	A	G	0.0412318	-0.00310513	0.848191	0.897	melanoma Phase2 males	TRUE	reported	0.0239867	textfile	0.00523993	pattern baldness (males)	TRUE	1.79074e-15	p<1e-5 in independent subset
rs6950087	C	T	C	T	0.0723857	0.0110399	0.45718	0.5504	melanoma Phase2 males	TRUE	reported	0.0184874	textfile	0.00376647	pattern baldness (males)	TRUE	1.29712e-82	p<1e-5 in independent subset
rs6960085	C	T	C	T	-0.0207434	0.0310171	0.51882	0.08944	melanoma Phase2 males	TRUE	reported	0.018263	textfile	0.00376504	pattern baldness (males)	TRUE	1.79951e-08	p<1e-5 in independent subset
rs6964466	G	A	G	A	0.0422259	0.00767127	0.60669	0.6906	melanoma Phase2 males	TRUE	reported	0.0192726	textfile	0.00386584	pattern baldness (males)	TRUE	4.48306e-28	p<1e-5 in independent subset
rs697697	A	G	A	G	0.0131632	0.0131149	0.383556	0.4905	melanoma Phase2 males	TRUE	reported	0.0190206	textfile	0.00385989	pattern baldness (males)	TRUE	0.000324514	otherwise
rs6999357	A	G	A	G	0.0332899	0.0817721	0.962458	0.07289	melanoma Phase2 males	TRUE	reported	0.0455931	textfile	0.00990349	pattern baldness (males)	TRUE	0.000387698	otherwise
rs7020673	C	G	C	G	0.0107233	-0.0154198	0.501656	0.39	melanoma Phase2 males	TRUE	reported	0.017938	textfile	0.00376879	pattern baldness (males)	TRUE	0.00221855	otherwise
rs7029276	G	T	G	T	-0.0322215	0.00289609	0.915598	0.9299	melanoma Phase2 males	TRUE	reported	0.0329211	textfile	0.00679617	pattern baldness (males)	TRUE	1.06267e-06	p<1e-5 in independent subset
rs704285	C	T	C	T	0.0160291	0.0021978	0.505581	0.9104	melanoma Phase2 males	TRUE	reported	0.0195301	textfile	0.0039056	pattern baldness (males)	TRUE	2.02917e-05	otherwise
rs706087	A	G	A	G	-0.0287222	0.00548547	0.806273	0.8158	melanoma Phase2 males	TRUE	reported	0.0235478	textfile	0.00473508	pattern baldness (males)	TRUE	6.56361e-10	p<1e-5 in independent subset
rs71378512	G	A	G	A	0.0621082	-0.0485652	0.951924	0.4074	melanoma Phase2 males	TRUE	reported	0.0586198	textfile	0.00976592	pattern baldness (males)	TRUE	1.01082e-10	p<1e-5 in independent subset
rs71421546	C	A	C	A	-0.0994322	-0.0379134	0.95442	0.4037	melanoma Phase2 males	TRUE	reported	0.0454036	textfile	0.00918212	pattern baldness (males)	TRUE	1.25586e-27	p<1e-5 in independent subset
rs71477837	T	G	T	G	-0.0138214	-0.0135933	0.842112	0.6107	melanoma Phase2 males	TRUE	reported	0.026702	textfile	0.00516017	pattern baldness (males)	TRUE	0.00369788	otherwise
rs715662	A	G	A	G	-0.0163998	-0.00571689	0.718545	0.7811	melanoma Phase2 males	TRUE	reported	0.0205728	textfile	0.00434656	pattern baldness (males)	TRUE	8.06311e-05	otherwise
rs7161827	C	T	C	T	-0.0136864	0.0256703	0.36367	0.1822	melanoma Phase2 males	TRUE	reported	0.0192429	textfile	0.0039814	pattern baldness (males)	TRUE	0.000293463	otherwise
rs7173461	G	C	G	C	0.0193202	-0.0104555	0.635933	0.5887	melanoma Phase2 males	TRUE	reported	0.0193363	textfile	0.00393787	pattern baldness (males)	TRUE	4.64156e-07	p<1e-5 in independent subset
rs7182057	C	T	C	T	-0.0270029	-0.00551574	0.0529808	0.89	melanoma Phase2 males	TRUE	reported	0.0398812	textfile	0.00840152	pattern baldness (males)	TRUE	0.000654386	otherwise
rs7236902	A	G	A	G	-0.0196198	-0.00050018	0.708649	0.9754	melanoma Phase2 males	TRUE	reported	0.0162204	textfile	0.00416019	pattern baldness (males)	TRUE	1.20214e-06	p<1e-5 in independent subset
rs724286	T	C	T	C	-0.0198103	-0.0219411	0.786368	0.3319	melanoma Phase2 males	TRUE	reported	0.0226129	textfile	0.004566	pattern baldness (males)	TRUE	7.16786e-06	p<1e-5 in independent subset
rs72497006	G	A	G	A	0.0225338	0.0349844	0.695946	0.07875	melanoma Phase2 males	TRUE	reported	0.0199003	textfile	0.0041071	pattern baldness (males)	TRUE	2.04932e-08	p<1e-5 in independent subset
rs72661730	G	A	G	A	-0.0154191	0.0171538	0.769265	0.5567	melanoma Phase2 males	TRUE	reported	0.0291855	textfile	0.00459004	pattern baldness (males)	TRUE	0.000390769	otherwise
rs72685903	C	A	C	A	0.0567313	0.078449	0.983489	0.2144	melanoma Phase2 males	TRUE	reported	0.0631859	textfile	0.0147876	pattern baldness (males)	TRUE	6.24229e-05	otherwise
rs72691325	C	A	C	A	0.0134891	0.032083	0.821143	0.1886	melanoma Phase2 males	TRUE	reported	0.0244027	textfile	0.0048796	pattern baldness (males)	TRUE	0.0028515	otherwise
rs72726560	C	A	C	A	0.0258997	-0.0258334	0.882078	0.3608	melanoma Phase2 males	TRUE	reported	0.028269	textfile	0.00584257	pattern baldness (males)	TRUE	4.64807e-06	p<1e-5 in independent subset
rs72748085	A	T	A	T	0.0186954	-0.0222479	0.826035	0.3617	melanoma Phase2 males	TRUE	reported	0.0243911	textfile	0.00500932	pattern baldness (males)	TRUE	9.49362e-05	otherwise
rs72801474	G	A	G	A	0.023568	0.049271	0.907791	0.1621	melanoma Phase2 males	TRUE	reported	0.0352429	textfile	0.00650386	pattern baldness (males)	TRUE	0.000145212	otherwise
rs72821884	T	C	T	C	-0.0552057	0.0218615	0.975585	0.7363	melanoma Phase2 males	TRUE	reported	0.0649177	textfile	0.0123267	pattern baldness (males)	TRUE	3.75765e-06	p<1e-5 in independent subset
rs72830046	C	T	C	T	-0.0147959	-0.0252178	0.693162	0.2022	melanoma Phase2 males	TRUE	reported	0.0197739	textfile	0.00408454	pattern baldness (males)	TRUE	0.000145933	otherwise
rs72834043	A	G	A	G	0.0258805	0.0105453	0.78298	0.6453	melanoma Phase2 males	TRUE	reported	0.0229095	textfile	0.00455078	pattern baldness (males)	TRUE	6.46274e-09	p<1e-5 in independent subset
rs7300122	G	A	G	A	-0.0457978	-0.00230288	0.216009	0.9141	melanoma Phase2 males	TRUE	reported	0.021349	textfile	0.00457694	pattern baldness (males)	TRUE	7.15692e-24	p<1e-5 in independent subset
rs73030120	A	G	A	G	0.0238003	-0.0611373	0.821715	0.008914	melanoma Phase2 males	TRUE	reported	0.0233765	textfile	0.00496729	pattern baldness (males)	TRUE	8.28086e-07	p<1e-5 in independent subset
rs73032839	C	A	C	A	-0.0146701	-0.0260387	0.776117	0.2397	melanoma Phase2 males	TRUE	reported	0.0221467	textfile	0.00453674	pattern baldness (males)	TRUE	0.000611157	otherwise
rs7313259	C	T	C	T	0.0153856	0.0370104	0.541119	0.04379	melanoma Phase2 males	TRUE	reported	0.0183574	textfile	0.00377876	pattern baldness (males)	TRUE	2.33456e-05	otherwise
rs73667301	A	G	A	G	-0.0602752	-0.0845868	0.939202	0.02025	melanoma Phase2 males	TRUE	reported	0.0364334	textfile	0.00790847	pattern baldness (males)	TRUE	1.25275e-14	p<1e-5 in independent subset
rs73670806	C	T	C	T	0.0246316	0.00777051	0.878252	0.7874	melanoma Phase2 males	TRUE	reported	0.0288129	textfile	0.00577813	pattern baldness (males)	TRUE	1.00895e-05	otherwise
rs73707922	G	T	G	T	0.0388777	0.0181364	0.960803	0.7016	melanoma Phase2 males	TRUE	reported	0.0473335	textfile	0.00973429	pattern baldness (males)	TRUE	3.24988e-05	otherwise
rs743398	T	G	T	G	0.016294	-0.00823464	0.548894	0.668	melanoma Phase2 males	TRUE	reported	0.0191997	textfile	0.00383692	pattern baldness (males)	TRUE	1.08502e-05	otherwise
rs74364822	G	T	G	T	0.038773	0.0144959	0.938118	0.7196	melanoma Phase2 males	TRUE	reported	0.0403792	textfile	0.00788482	pattern baldness (males)	TRUE	4.38453e-07	p<1e-5 in independent subset
rs74393210	C	T	C	T	-0.0611075	0.0255728	0.9476	0.5613	melanoma Phase2 males	TRUE	reported	0.0440218	textfile	0.00851232	pattern baldness (males)	TRUE	3.51854e-13	p<1e-5 in independent subset
rs74497536	G	A	G	A	-0.0244194	-0.0131879	0.976276	0.8396	melanoma Phase2 males	TRUE	reported	0.0651559	textfile	0.0125032	pattern baldness (males)	TRUE	0.0254067	otherwise
rs74527054	A	T	A	T	-0.0442042	-0.00702532	0.864688	0.8061	melanoma Phase2 males	TRUE	reported	0.028621	textfile	0.0054945	pattern baldness (males)	TRUE	4.3062e-16	p<1e-5 in independent subset
rs74567345	T	C	T	C	0.0424427	-0.0203068	0.948336	0.672	melanoma Phase2 males	TRUE	reported	0.0479608	textfile	0.00867453	pattern baldness (males)	TRUE	4.97069e-07	p<1e-5 in independent subset
rs748141	G	A	G	A	-0.0154807	0.0112377	0.84368	0.6716	melanoma Phase2 males	TRUE	reported	0.026507	textfile	0.00515347	pattern baldness (males)	TRUE	0.00133255	otherwise
rs75096272	G	A	G	A	-0.0417414	0.00896063	0.969915	0.8581	melanoma Phase2 males	TRUE	reported	0.0501172	textfile	0.0110197	pattern baldness (males)	TRUE	7.59664e-05	otherwise
rs7518186	A	G	A	G	-0.0177897	-0.0255255	0.239327	0.2141	melanoma Phase2 males	TRUE	reported	0.0205458	textfile	0.00438191	pattern baldness (males)	TRUE	2.45569e-05	otherwise
rs7542164	G	A	G	A	0.089272	-0.0354236	0.780561	0.1097	melanoma Phase2 males	TRUE	reported	0.022146	textfile	0.00452495	pattern baldness (males)	TRUE	6.0972e-87	p<1e-5 in independent subset
rs7583825	C	T	C	T	-0.0153318	0.0285903	0.522274	0.1154	melanoma Phase2 males	TRUE	reported	0.0181597	textfile	0.00375307	pattern baldness (males)	TRUE	2.20255e-05	otherwise
rs75896540	T	C	T	C	-0.0149392	-0.00793217	0.694777	0.6942	melanoma Phase2 males	TRUE	reported	0.0201753	textfile	0.00412428	pattern baldness (males)	TRUE	0.000146022	otherwise
rs75918219	A	T	A	T	0.0435247	0.0477467	0.9802	0.5527	melanoma Phase2 males	TRUE	reported	0.0804196	textfile	0.0141678	pattern baldness (males)	TRUE	0.00106284	otherwise
rs7593009	G	A	G	A	-0.0176823	-0.00732752	0.63802	0.7025	melanoma Phase2 males	TRUE	reported	0.0191846	textfile	0.00389355	pattern baldness (males)	TRUE	2.79365e-06	p<1e-5 in independent subset
rs7605909	C	T	C	T	-0.136386	-0.058695	0.980093	0.366	melanoma Phase2 males	TRUE	reported	0.0649288	textfile	0.013427	pattern baldness (males)	TRUE	1.53276e-24	p<1e-5 in independent subset
rs76067940	C	T	C	T	0.0914183	-0.0618818	0.963342	0.2459	melanoma Phase2 males	TRUE	reported	0.0533296	textfile	0.0101048	pattern baldness (males)	TRUE	7.34634e-20	p<1e-5 in independent subset
rs7641212	T	C	T	C	0.00919819	-0.00420927	0.607083	0.8187	melanoma Phase2 males	TRUE	reported	0.0183637	textfile	0.00389228	pattern baldness (males)	TRUE	0.00905923	otherwise
rs7642536	T	C	T	C	-0.0847333	0.0342115	0.859085	0.2139	melanoma Phase2 males	TRUE	reported	0.0275253	textfile	0.00554902	pattern baldness (males)	TRUE	6.0626e-53	p<1e-5 in independent subset
rs7650602	T	C	T	C	0.0280909	-0.0495105	0.549147	0.007562	melanoma Phase2 males	TRUE	reported	0.0185361	textfile	0.0037904	pattern baldness (males)	TRUE	6.26447e-14	p<1e-5 in independent subset
rs7652704	A	C	A	C	0.0174916	-0.0233734	0.610122	0.2017	melanoma Phase2 males	TRUE	reported	0.0183073	textfile	0.00386733	pattern baldness (males)	TRUE	3.04971e-06	p<1e-5 in independent subset
rs7654151	C	T	C	T	-0.013649	0.00677765	0.578524	0.7211	melanoma Phase2 males	TRUE	reported	0.0189856	textfile	0.00386304	pattern baldness (males)	TRUE	0.000205259	otherwise
rs7687559	G	C	G	C	0.0184763	0.0105453	0.600438	0.5792	melanoma Phase2 males	TRUE	reported	0.0190158	textfile	0.00385708	pattern baldness (males)	TRUE	8.32952e-07	p<1e-5 in independent subset
rs77123275	C	T	C	T	-0.0424036	-0.0154198	0.947768	0.7288	melanoma Phase2 males	TRUE	reported	0.0444731	textfile	0.00857543	pattern baldness (males)	TRUE	3.81153e-07	p<1e-5 in independent subset
rs77125652	C	T	C	T	0.0526322	0.00289609	0.962694	0.9529	melanoma Phase2 males	TRUE	reported	0.0490319	textfile	0.00986678	pattern baldness (males)	TRUE	4.79613e-08	p<1e-5 in independent subset
rs7716685	A	T	A	T	-0.0138386	-0.0112643	0.578615	0.5391	melanoma Phase2 males	TRUE	reported	0.0183406	textfile	0.00380244	pattern baldness (males)	TRUE	0.000136637	otherwise
rs77177529	C	T	C	T	0.0376433	-0.0531953	0.893587	0.06131	melanoma Phase2 males	TRUE	reported	0.0284276	textfile	0.00610409	pattern baldness (males)	TRUE	3.48213e-10	p<1e-5 in independent subset
rs7736883	A	G	A	G	0.0826512	-0.0152167	0.612813	0.4106	melanoma Phase2 males	TRUE	reported	0.0184929	textfile	0.00386434	pattern baldness (males)	TRUE	8.60724e-102	p<1e-5 in independent subset
rs77397759	G	T	G	T	-0.0308971	0.0447865	0.916773	0.2098	melanoma Phase2 males	TRUE	reported	0.0357116	textfile	0.00706859	pattern baldness (males)	TRUE	6.18277e-06	p<1e-5 in independent subset
rs77613166	G	A	G	A	-0.0346305	0.0152841	0.90777	0.624	melanoma Phase2 males	TRUE	reported	0.0311801	textfile	0.00649357	pattern baldness (males)	TRUE	4.82897e-08	p<1e-5 in independent subset
rs77652633	G	T	G	T	0.0388194	-0.00110072	0.920345	0.9719	melanoma Phase2 males	TRUE	reported	0.0312479	textfile	0.00702604	pattern baldness (males)	TRUE	1.64672e-08	p<1e-5 in independent subset
rs7773154	T	C	T	C	-0.0147013	-0.0142018	0.747491	0.4984	melanoma Phase2 males	TRUE	reported	0.0209772	textfile	0.00436568	pattern baldness (males)	TRUE	0.000379305	otherwise
rs7773781	G	C	G	C	-0.0104376	0.0148901	0.249959	0.4785	melanoma Phase2 males	TRUE	reported	0.0210099	textfile	0.00433915	pattern baldness (males)	TRUE	0.00807632	otherwise
rs77767830	A	T	A	T	-0.119002	-0.0295348	0.968647	0.6131	melanoma Phase2 males	TRUE	reported	0.0584092	textfile	0.0110555	pattern baldness (males)	TRUE	2.54407e-27	p<1e-5 in independent subset
rs77797704	T	C	T	C	0.0266205	0.012325	0.936288	0.7267	melanoma Phase2 males	TRUE	reported	0.0352627	textfile	0.00774209	pattern baldness (males)	TRUE	0.000292568	otherwise
rs779396	A	G	A	G	-0.0116469	0.00498803	0.441831	0.7865	melanoma Phase2 males	TRUE	reported	0.0184157	textfile	0.00375942	pattern baldness (males)	TRUE	0.000973968	otherwise
rs77951645	A	G	A	G	-0.100436	-0.0698934	0.983495	0.3738	melanoma Phase2 males	TRUE	reported	0.0785868	textfile	0.0147737	pattern baldness (males)	TRUE	5.29315e-12	p<1e-5 in independent subset
rs7825602	C	A	C	A	0.0285839	0.0100503	0.925544	0.7701	melanoma Phase2 males	TRUE	reported	0.0343902	textfile	0.00716133	pattern baldness (males)	TRUE	3.2839e-05	otherwise
rs782852	T	C	T	C	-0.0238495	0.0183328	0.759876	0.3962	melanoma Phase2 males	TRUE	reported	0.0216079	textfile	0.00437327	pattern baldness (males)	TRUE	2.4698e-08	p<1e-5 in independent subset
rs7838781	A	G	A	G	-0.0270006	0.0307262	0.827115	0.1948	melanoma Phase2 males	TRUE	reported	0.0236992	textfile	0.0050327	pattern baldness (males)	TRUE	4.04673e-08	p<1e-5 in independent subset
rs78448052	C	T	C	T	0.100364	0.0497469	0.967815	0.4235	melanoma Phase2 males	TRUE	reported	0.0621554	textfile	0.0108825	pattern baldness (males)	TRUE	1.45108e-20	p<1e-5 in independent subset
rs7898528	T	G	T	G	-0.0255599	0.0182346	0.791317	0.4156	melanoma Phase2 males	TRUE	reported	0.022399	textfile	0.00463025	pattern baldness (males)	TRUE	1.69308e-08	p<1e-5 in independent subset
rs79206101	C	T	C	T	-0.239674	-0.0821952	0.988338	0.4353	melanoma Phase2 males	TRUE	reported	0.105358	textfile	0.0179795	pattern baldness (males)	TRUE	7.70305e-41	p<1e-5 in independent subset
rs79252466	A	G	A	G	0.0342226	-0.0874206	0.885679	0.002091	melanoma Phase2 males	TRUE	reported	0.028411	textfile	0.00589679	pattern baldness (males)	TRUE	3.24533e-09	p<1e-5 in independent subset
rs7954168	C	A	C	A	0.026301	0.0237189	0.698356	0.2329	melanoma Phase2 males	TRUE	reported	0.019883	textfile	0.00409628	pattern baldness (males)	TRUE	6.78229e-11	p<1e-5 in independent subset
rs79616223	A	G	A	G	0.0590719	0.0194123	0.960078	0.6715	melanoma Phase2 males	TRUE	reported	0.045774	textfile	0.00969032	pattern baldness (males)	TRUE	5.43879e-10	p<1e-5 in independent subset
rs79628306	C	T	C	T	0.0764318	0.11548	0.985526	0.2775	melanoma Phase2 males	TRUE	reported	0.10634	textfile	0.0158409	pattern baldness (males)	TRUE	7.00137e-07	p<1e-5 in independent subset
rs797909	T	C	T	C	0.0202732	-0.00170162	0.348972	0.9282	melanoma Phase2 males	TRUE	reported	0.0188839	textfile	0.00394361	pattern baldness (males)	TRUE	1.36806e-07	p<1e-5 in independent subset
rs800887	A	G	A	G	0.023828	0.052218	0.5487	0.004839	melanoma Phase2 males	TRUE	reported	0.018533	textfile	0.00379401	pattern baldness (males)	TRUE	1.68823e-10	p<1e-5 in independent subset
rs8019453	C	T	C	T	0.0269796	-0.0142018	0.848635	0.5748	melanoma Phase2 males	TRUE	reported	0.0253153	textfile	0.00526983	pattern baldness (males)	TRUE	1.53065e-07	p<1e-5 in independent subset
rs8021385	G	A	G	A	-0.0168165	-0.0152167	0.445943	0.4017	melanoma Phase2 males	TRUE	reported	0.0181456	textfile	0.00380101	pattern baldness (males)	TRUE	4.83959e-06	p<1e-5 in independent subset
rs80293268	G	C	G	C	-0.0663407	0.110388	0.952288	0.02972	melanoma Phase2 males	TRUE	reported	0.0507812	textfile	0.00921112	pattern baldness (males)	TRUE	2.96156e-13	p<1e-5 in independent subset
rs8039305	T	C	T	C	-0.0195709	0.00279636	0.523162	0.8846	melanoma Phase2 males	TRUE	reported	0.0192666	textfile	0.003791	pattern baldness (males)	TRUE	1.2186e-07	p<1e-5 in independent subset
rs804193	C	T	C	T	-0.0487138	-0.091248	0.95707	0.03708	melanoma Phase2 males	TRUE	reported	0.0437665	textfile	0.00935018	pattern baldness (males)	TRUE	9.4455e-08	p<1e-5 in independent subset
rs8062252	G	A	G	A	0.0139468	0.0130162	0.64876	0.5003	melanoma Phase2 males	TRUE	reported	0.0193114	textfile	0.00397989	pattern baldness (males)	TRUE	0.000228889	otherwise
rs8083006	C	T	C	T	0.0585923	-0.00220265	0.721925	0.9101	melanoma Phase2 males	TRUE	reported	0.0195076	textfile	0.0042181	pattern baldness (males)	TRUE	3.60708e-44	p<1e-5 in independent subset
rs8095040	G	T	G	T	-0.069818	0.0101493	0.930482	0.7915	melanoma Phase2 males	TRUE	reported	0.0383916	textfile	0.00748131	pattern baldness (males)	TRUE	5.17878e-21	p<1e-5 in independent subset
rs842824	A	G	A	G	-0.0100521	0.042297	0.122157	0.1202	melanoma Phase2 males	TRUE	reported	0.0272193	textfile	0.0057537	pattern baldness (males)	TRUE	0.0403128	otherwise
rs849523	G	A	G	A	-0.0188146	0.00717491	0.740766	0.7378	melanoma Phase2 males	TRUE	reported	0.0214325	textfile	0.00434334	pattern baldness (males)	TRUE	7.39384e-06	p<1e-5 in independent subset
rs855250	A	C	A	C	-0.0657038	0.00399241	0.851994	0.8766	melanoma Phase2 males	TRUE	reported	0.0257109	textfile	0.00530602	pattern baldness (males)	TRUE	1.61764e-35	p<1e-5 in independent subset
rs869457	C	T	C	T	0.0183484	0.015678	0.681644	0.4402	melanoma Phase2 males	TRUE	reported	0.0203121	textfile	0.0040709	pattern baldness (males)	TRUE	3.28429e-06	p<1e-5 in independent subset
rs886286	A	G	A	G	-0.0192691	0.0368176	0.809528	0.1077	melanoma Phase2 males	TRUE	reported	0.0228877	textfile	0.00477585	pattern baldness (males)	TRUE	2.73366e-05	otherwise
rs88943	T	C	T	C	-0.0298396	0.00508754	0.390245	0.7887	melanoma Phase2 males	TRUE	reported	0.0189834	textfile	0.00386719	pattern baldness (males)	TRUE	5.99746e-15	p<1e-5 in independent subset
rs899153	C	G	C	G	-0.0125632	-0.0120738	0.555311	0.5075	melanoma Phase2 males	TRUE	reported	0.0182181	textfile	0.0037667	pattern baldness (males)	TRUE	0.000425986	otherwise
rs904882	A	G	A	G	0.0223457	-0.0325265	0.0984671	0.2832	melanoma Phase2 males	TRUE	reported	0.0303091	textfile	0.00637465	pattern baldness (males)	TRUE	0.000227961	otherwise
rs905487	T	C	T	C	0.0172745	0.00945609	0.501314	0.6068	melanoma Phase2 males	TRUE	reported	0.018374	textfile	0.00376124	pattern baldness (males)	TRUE	2.18703e-06	p<1e-5 in independent subset
rs9300169	A	G	A	G	0.0513805	0.043734	0.264746	0.03111	melanoma Phase2 males	TRUE	reported	0.020288	textfile	0.00426256	pattern baldness (males)	TRUE	9.24854e-34	p<1e-5 in independent subset
rs930847	G	T	G	T	0.0208452	-0.00541518	0.232934	0.7987	melanoma Phase2 males	TRUE	reported	0.0212335	textfile	0.00448624	pattern baldness (males)	TRUE	1.68828e-06	p<1e-5 in independent subset
rs9315846	C	T	C	T	0.0182427	0.00806817	0.643545	0.6717	melanoma Phase2 males	TRUE	reported	0.019037	textfile	0.003927	pattern baldness (males)	TRUE	1.69664e-06	p<1e-5 in independent subset
rs9323514	C	T	C	T	0.0203396	-0.00310513	0.482544	0.8599	melanoma Phase2 males	TRUE	reported	0.0175927	textfile	0.00380138	pattern baldness (males)	TRUE	4.38356e-08	p<1e-5 in independent subset
rs9328050	A	C	A	C	-0.0200238	0.0174486	0.742157	0.403	melanoma Phase2 males	TRUE	reported	0.0208647	textfile	0.00430835	pattern baldness (males)	TRUE	1.67851e-06	p<1e-5 in independent subset
rs9330813	G	A	G	A	0.0166927	0.00915884	0.684434	0.7177	melanoma Phase2 males	TRUE	reported	0.0253333	textfile	0.00406669	pattern baldness (males)	TRUE	2.02386e-05	otherwise
rs9357362	A	G	A	G	0.0198932	-0.00320546	0.701761	0.8666	melanoma Phase2 males	TRUE	reported	0.0190825	textfile	0.00417294	pattern baldness (males)	TRUE	9.34063e-07	p<1e-5 in independent subset
rs9367926	C	G	C	G	-0.0220378	0.0107432	0.826772	0.6516	melanoma Phase2 males	TRUE	reported	0.0237922	textfile	0.00498618	pattern baldness (males)	TRUE	4.94016e-06	p<1e-5 in independent subset
rs9376959	C	T	C	T	0.0214294	0.00757201	0.854963	0.7695	melanoma Phase2 males	TRUE	reported	0.0258405	textfile	0.00533219	pattern baldness (males)	TRUE	2.92385e-05	otherwise
rs9388030	T	C	T	C	-0.0139676	-0.00773058	0.757603	0.7143	melanoma Phase2 males	TRUE	reported	0.0211168	textfile	0.00437632	pattern baldness (males)	TRUE	0.000707359	otherwise
rs9398070	C	T	C	T	-0.0275341	0.0253778	0.609472	0.1765	melanoma Phase2 males	TRUE	reported	0.018776	textfile	0.00385929	pattern baldness (males)	TRUE	4.85702e-13	p<1e-5 in independent subset
rs9401864	C	A	C	A	-0.0231121	0.0031952	0.681657	0.8721	melanoma Phase2 males	TRUE	reported	0.019847	textfile	0.00403905	pattern baldness (males)	TRUE	5.25884e-09	p<1e-5 in independent subset
rs9466169	A	G	A	G	-0.019476	0.0143973	0.840384	0.5717	melanoma Phase2 males	TRUE	reported	0.0254572	textfile	0.00511051	pattern baldness (males)	TRUE	6.92113e-05	otherwise
rs9472322	T	C	T	C	0.0341021	0.0323736	0.80403	0.1581	melanoma Phase2 males	TRUE	reported	0.0229357	textfile	0.00473483	pattern baldness (males)	TRUE	2.95827e-13	p<1e-5 in independent subset
rs9530136	C	T	C	T	-0.0157037	0.0242071	0.567017	0.1889	melanoma Phase2 males	TRUE	reported	0.0184247	textfile	0.0038006	pattern baldness (males)	TRUE	1.79888e-05	otherwise
rs9559775	G	A	G	A	-0.0289037	-0.033974	0.928652	0.3474	melanoma Phase2 males	TRUE	reported	0.0361562	textfile	0.00734422	pattern baldness (males)	TRUE	4.14995e-05	otherwise
rs9619753	G	A	G	A	-0.01503	0.00349423	0.757858	0.8763	melanoma Phase2 males	TRUE	reported	0.0224477	textfile	0.00442492	pattern baldness (males)	TRUE	0.000341054	otherwise
rs9659323	A	G	A	G	0.0379891	-0.0284024	0.559087	0.1229	melanoma Phase2 males	TRUE	reported	0.0184106	textfile	0.00375292	pattern baldness (males)	TRUE	2.19428e-24	p<1e-5 in independent subset
rs9691699	G	C	G	C	-0.0505132	-0.0252178	0.542095	0.4478	melanoma Phase2 males	TRUE	reported	0.0332212	textfile	0.0037825	pattern baldness (males)	TRUE	5.5791e-41	p<1e-5 in independent subset
rs9693214	G	T	G	T	0.024986	-0.016741	0.561016	0.3732	melanoma Phase2 males	TRUE	reported	0.0187997	textfile	0.00379491	pattern baldness (males)	TRUE	2.28852e-11	p<1e-5 in independent subset
rs969996	C	T	C	T	-0.0227828	-0.0249102	0.794623	0.2522	melanoma Phase2 males	TRUE	reported	0.0217552	textfile	0.00467534	pattern baldness (males)	TRUE	5.4966e-07	p<1e-5 in independent subset
rs9846246	G	A	G	A	0.0326621	0.00608207	0.406748	0.7452	melanoma Phase2 males	TRUE	reported	0.0187155	textfile	0.00378877	pattern baldness (males)	TRUE	3.32538e-18	p<1e-5 in independent subset
rs986358	G	C	G	C	-0.0177492	0.005386	0.62851	0.7802	melanoma Phase2 males	TRUE	reported	0.0193006	textfile	0.0039033	pattern baldness (males)	TRUE	2.71784e-06	p<1e-5 in independent subset
rs9896243	C	G	C	G	0.0764318	0.0429679	0.784581	0.05109	melanoma Phase2 males	TRUE	reported	0.0220267	textfile	0.00457785	pattern baldness (males)	TRUE	7.00714e-63	p<1e-5 in independent subset
rs9896363	C	T	C	T	0.0301699	-0.0843692	0.933543	0.03781	melanoma Phase2 males	TRUE	reported	0.0406225	textfile	0.00758247	pattern baldness (males)	TRUE	3.46172e-05	otherwise
rs993925	C	T	C	T	0.0185741	-0.000600245	0.64847	0.9717	melanoma Phase2 males	TRUE	reported	0.0169196	textfile	0.00391128	pattern baldness (males)	TRUE	1.02286e-06	p<1e-5 in independent subset

## Sheet: Fig3_metadata
Trait	OR	95% CI Lower	95% CI Upper	exposure
KC	1.146	1.064	1.233	UniMR - all MPB SNPs
KC	1.15059	1.05017	1.26061	UniMR - MPB SNPs with p<1e-5 only
KC	1.064	1.009	1.123	UniMR - excl. outliers
KC	1.05283	0.991881	1.11752	UniMR - p<1e-5 excl. outliers
KC	1.16305	1.05919	1.2771	MVMR model 1
KC	1.04918	0.980943	1.12216	MVMR model 2
KC	1.0525	0.984668	1.125	MVMR model 2 excl. outliers
SCC	1.283	1.154	1.427	UniMR - all MPB SNPs
SCC	1.27979	1.12869	1.45112	UniMR - MPB SNPs with p<1e-5 only
SCC	1.166	1.066	1.276	UniMR - excl. outliers
SCC	1.14514	1.03554	1.26634	UniMR - p<1e-5 excl. outliers
SCC	1.29716	1.13465	1.48295	MVMR model 1
SCC	1.15759	1.03555	1.294	MVMR model 2
SCC	1.14545	1.02449	1.2807	MVMR model 2 excl. outliers
BCC	1.147	1.055	1.247	UniMR - all MPB SNPs
BCC	1.146	1.03316	1.27116	UniMR - MPB SNPs with p<1e-5 only
BCC	1.06	0.996	1.128	UniMR - excl. outliers
BCC	1.04492	0.975347	1.11946	UniMR - p<1e-5 excl. outliers
BCC	1.15883	1.04496	1.2851	MVMR model 1
BCC	1.04344	0.967452	1.12539	MVMR model 2
BCC	1.04861	0.973249	1.12982	MVMR model 2 excl. outliers
Melanoma	0.99	0.91	1.08	UniMR - all MPB SNPs
Melanoma	0.962475	0.882997	1.04911	UniMR - MPB SNPs with p<1e-5 only
Melanoma	0.962987	0.883287	1.04988	UniMR - excl. outliers
Melanoma	0.962987	0.883287	1.04988	UniMR - p<1e-5 excl. outliers
Melanoma	0.95	0.86	1.04	MVMR model 1
Melanoma	0.91	0.82	1.01	MVMR model 2
Melanoma	0.95	0.86	1.05	MVMR model 2 excl. outliers
